# Supplementary material for: How Rainfall Variation Influences Reproductive Patterns of African Savanna Ungulates in an Equatorial Region Where Photoperiod Variation Is Absent
Source: PLoS One. 2015 Aug 21;10(8):e0133744. doi: 10.1371/journal.pone.0133744 (PMC4546645; doi:10.1371/journal.pone.0133744)
Supplement: S1 Data — (XLSX) [file pone.0133744.s001.xlsx]

## Sheet: Sheet1
Species	Year	AnnFecund	EbirthsAO	MbirthsND	LBirthJM	ErainSF	ErainSF1	LrainMJ	AnRain	NJSurv	NYSurv	NeonAD	Juven	Yearl	Dry1	AnnRain1	Wet1	Effective Fertility data
Topi	1990	0.424631	0.224065	0.188799	0.0117678	507.8	455.598	398.288	906.087	0.574491	0.305798				191.4	1040.7	822.3	LEGEND
Topi	1991	0.745908	0.376104	0.361098	0.00476436	455.598	383.171	462.814	918.413	0.427581	0.223786				209.929	1079.5	877.237	AnnFecund =Annual fecundity
Topi	1992	0.833307	0.214634	0.576768	0.0419048	383.171	399.461	429.486	812.657	0.383071	0.160304				208.5	958.492	753.023	EbirthsAO = Early births in August-October
Topi	1993	1	0.0794457	0.886048		399.461	543.173	488.257	887.718	0.455821	0.176028				249.367	1001.11	743.967	MbirthsND =Modal births in November-December
Topi	1994	0.764612	0.314371	0.2497	0.200541	543.173	284.42	284.967	828.14	0.14981	0.0787072				95.4467	762.92	667.473	LBirthsMJ =Late births in January-March
Topi	1995	0.538239	0	0.413919	0.122273	284.42	524.387	544.04	828.46	0.460921	0.324065				185.2	927.023	747.679	ErainSF =Early rains in current year
Topi	1996	0.86464	0.334236	0.342169	0.0282353	524.387	488.709	432.378	956.765	0.572369	0.182323				184.043	1047.73	863.686	ErainSF1 =Early rains in preceding year
Topi	1997	0.450625	0.0891547	0.351674	0.00979592	488.709	376.989	268.852	757.561	0.442051	0.232929				345.76	950.5	588.143	LrainMJ =Late rains in May-June
Topi	1998		0.0274169			376.989	595.687	412.848	789.837						149.156	757.261	612.441	AnRain = Annual Rain
Topi	1999	0.460286	0.39458	0.0421824	0.0235242	595.687	409.591	413.25	1008.94	0.61799	0.324861				266.273	1382.91	1098.67	NJSurv = Newborn to Juvenile Survival
Topi	2000		0.0322139		0.154815	409.591	297.145	381.636	791.227						178.091	731.636	553.545	NYSurv =Newborn to Yearling Survival
Topi	2001	0.630256	0	0.293663	0.323689	297.145	593.318	366.909	664.055	0.34154	0.315914				178.091	723	596	NeonAD =Proportion of neonates in August-December
Topi	2002					593.318	717.682	398.818	992.136						296	1391		Juven =Proportion of juveniles
Topi	2003		0.506281		0.0484557	717.682		425.886	1143.57						126.083	1197	1055	Yearl =Proportion of yearlings
Warthog	1990	1.21506	0.467655	0.660453	0.0869565	507.8	455.598	398.288	906.087	0.496286					191.4	1040.7	822.3	Dry1 =Dry season rainfall in preceding year
Warthog	1991	1.64391	0.666106	0.822642	0.155167	455.598	383.171	462.814	918.413	0.403686					209.929	1079.5	877.237	AnnRain1 =Annual rainfall in preceding year
Warthog	1992	1.30111	0.889275	0.402742	0.00909091	383.171	399.461	429.486	812.657	0.409932					208.5	958.492	753.023	Wet1 = Wet season rainfall in preceding year
Warthog	1993	0.798247	0.191466	0.569345		399.461	543.173	488.257	887.718	0.415038					249.367	1001.11	743.967
Warthog	1994	0.716296	0.370443	0.224	0.121852	543.173	284.42	284.967	828.14	0.327118					95.4467	762.92	667.473
Warthog	1995	1.03058	0.196923	0.515599	0.318056	284.42	524.387	544.04	828.46	0.461688					185.2	927.023	747.679
Warthog	1996		0.279167		0.0101266	524.387	488.709	432.378	956.765						184.043	1047.73	863.686
Warthog	1997	0.518915	0.307804	0.166667	0.0444444	488.709	376.989	268.852	757.561	0.682873					345.76	950.5	588.143
Warthog	1998		0.132143			376.989	595.687	412.848	789.837						149.156	757.261	612.441
Warthog	1999	0.67208	0.549003	0.123077	0	595.687	409.591	413.25	1008.94	0.867409					266.273	1382.91	1098.67
Warthog	2000		0.218182		0	409.591	297.145	381.636	791.227						178.091	731.636	553.545
Warthog	2001	1.19354	0.348718	0.684823	0.16	297.145	593.318	366.909	664.055	0.211153					178.091	723	596
Warthog	2002					593.318	717.682	398.818	992.136						296	1391	955.273
Warthog	2003		0.462412		0	717.682		425.886	1143.57						126.083	1197	1055
Hartebeest	1990	0.672129	0.357521	0.108333	0.260959	507.8	455.598	398.288	906.087			0.0875791	0.119831	0.16592	191.4	1040.7	822.3
Hartebeest	1991	0.971402	0.376318	0.324041	0.351485	455.598	383.171	462.814	918.413			0.140144	0.192101	0.204563	209.929	1079.5	877.237
Hartebeest	1992	1.34026	0.528488	0.481914	0.611112	383.171	399.461	429.486	812.657			0.258908	0.186953	0.232713	208.5	958.492	753.023
Hartebeest	1993	1.38019	0.587768	0.494651		399.461	543.173	488.257	887.718			0.510223	0.23453	0.187752	249.367	1001.11	743.967
Hartebeest	1994	0.949874	0.616256	0.221053	0.334283	543.173	284.42	284.967	828.14			0.170139	0.135139	0.134901	95.4467	762.92	667.473
Hartebeest	1995	0.841326	0.350268	0.32805	0.400921	284.42	524.387	544.04	828.46			0.303018	0.139778	0.149259	185.2	927.023	747.679
Hartebeest	1996		0.332569		0.256364	524.387	488.709	432.378	956.765				0.150852	0.186266	184.043	1047.73	863.686
Hartebeest	1997	0.789964	0.539856	0.307692	0.270092	488.709	376.989	268.852	757.561			0.337721	0.152221	0.168581	345.76	950.5	588.143
Hartebeest	1998		0.262456			376.989	595.687	412.848	789.837				0.107023	0.125306	149.156	757.261	612.441
Hartebeest	1999	0.455924	0.256334	0.160483	0.150994	595.687	409.591	413.25	1008.94			0.161921	0.0736421	0.0704422	266.273	1382.91	1098.67
Hartebeest	2000		0.220127		0.178947	409.591	297.145	381.636	791.227				0.111842	0.168864	178.091	731.636	553.545
Hartebeest	2001	0.857639	0.418658	0.192974	0.453977	297.145	572.045	366.909	664.055			0.227054	0.119034	0.172076	178.091	723	596
Hartebeest	2002					572.045	717.682	386.273	958.318				0.0816579	0.167329	296	1391	955.273
Hartebeest	2003		0.859831		0.485203	717.682		425.886	1143.57				0.256209	0.240644	126.083	1197	1055
Impala	1990	0.450712	0.180119	0.107182	0.211398	507.8		398.288	906.087			0.0905811	0.0779615	0.26571	191.4	1040.7	822.3
Impala	1991	1.0324	0.532706	0.271282	0.478328	455.598		462.814	918.413			0.33658	0.192504	0.400442	209.929	1079.5	877.237
Impala	1992	1.12585	0.528976	0.329752	0.562873	383.171		429.486	812.657			0.349209	0.206878	0.315286	208.5	958.492	753.023
Impala	1993	0.963888	0.618277	0.334835		399.461		488.257	887.718			0.253191	0.113602	0.16776	249.367	1001.11	743.967
Impala	1994	0.611546	0.287714	0.159108	0.330701	543.173		284.967	828.14			0.192546	0.123209	0.23193	95.4467	762.92	667.473
Impala	1995	0.710377	0.341176	0.309026	0.309914	284.42		544.04	828.46			0.333271	0.111986	0.168328	185.2	927.023	747.679
Impala	1996		0.339715		0.0929251	524.387		432.378	956.765				0.0629525	0.11038	184.043	1047.73	863.686
Impala	1997	0.351919	0.237799	0.120912	0.115527	488.709		268.852	757.561			0.183748	0.0545539	0.0845124	345.76	950.5	588.143
Impala	1998		0.271493			376.989		412.848	789.837				0.0551666	0.087487	149.156	757.261	612.441
Impala	1999	0.429523	0.203235	0.217897	0.0960217	595.687		413.25	1008.94			0.232805	0.0458421	0.0724447	266.273	1382.91	1098.67
Impala	2000		0.281301		0.19081	409.591		381.636	791.227				0.094256	0.137539	178.091	731.636	553.545
Impala	2001	0.560527	0.29771	0.157526	0.226051	297.145		366.909	664.055			0.173184	0.0932414	0.204053	178.091	723	596
Impala	2002					572.045		386.273	958.318				0.0907473	0.122389	296	1391	955.273
Impala	2003		0.788596		0.337917	717.682		425.886	1143.57				0.132167	0.162261	126.083	1197	1055
