# Supplementary material for: How Rainfall Variation Influences Reproductive Patterns of African Savanna Ungulates in an Equatorial Region Where Photoperiod Variation Is Absent
Source: PLoS One. 2015 Aug 21;10(8):e0133744. doi: 10.1371/journal.pone.0133744 (PMC4546645; doi:10.1371/journal.pone.0133744)
Supplement: S2 Data — (XLSX) [file pone.0133744.s002.xlsx]

## Sheet: Sheet1
Species	Year	Annual fecundity	Early births (Aug-Oct)	Modal births (Nov-Dec)	Late Births (JFM)	Early rain (Sep-Feb)	Early rain1 (Sep-Feb)	Late rain (Mar-Jun)	Annual rain	N Juv Survival	Neonates (Aug-Dec)	Juveniles	Yearlings	N Yearl Survival	Effective fertility data corrected for pregnancy
Warthog	1990	1.21506	0.467655	0.660453	0.0869565	507.8	455.598	398.288	906.087	0.496286					LEGEND
Warthog	1991	1.64391	0.666106	0.822642	0.155167	455.598	383.171	462.814	918.413	0.403686					N Juv Surv = Newborn to Juvenile Survival
Warthog	1992	1.30111	0.889275	0.402742	0.00909091	383.171	399.461	429.486	812.657	0.409932					Neonates =Proportion of neonates
Warthog	1993	0.798247	0.191466	0.569345		399.461	543.173	488.257	887.718	0.415038					Juveniles =Proportion of juveniles
Warthog	1994	0.716296	0.370443	0.224	0.121852	543.173	284.42	284.967	828.14	0.327118					Yearlings =Proportion of yearlings
Warthog	1995	1.03058	0.196923	0.515599	0.318056	284.42	524.387	544.04	828.46	0.461688					N Yearl Survival =Newborn-to-Yearling Survival
Warthog	1996		0.279167		0.0101266	524.387	488.709	432.378	956.765
Warthog	1997	0.518915	0.307804	0.166667	0.0444444	488.709	376.989	268.852	757.561	0.682873
Warthog	1998		0.132143			376.989	595.687	412.848	789.837
Warthog	1999	0.67208	0.549003	0.123077	0	595.687	409.591	413.25	1008.94	0.867409
Warthog	2000		0.218182		0	409.591	297.145	381.636	791.227
Warthog	2001	1.19354	0.348718	0.684823	0.16	297.145	593.318	366.909	664.055	0.211153
Warthog	2002					593.318	717.682	398.818	992.136
Warthog	2003		0.462412		0	717.682		425.886	1143.57
Impala	1990	0.450712	0.180119	0.107182	0.211398	507.8		398.288	906.087		0.0905811	0.0779615	0.26571
Impala	1991	1.0324	0.532706	0.271282	0.478328	455.598		462.814	918.413		0.33658	0.192504	0.400442
Impala	1992	1.12585	0.528976	0.329752	0.562873	383.171		429.486	812.657		0.349209	0.206878	0.315286
Impala	1993	0.963888	0.618277	0.334835		399.461		488.257	887.718		0.253191	0.113602	0.16776
Impala	1994	0.611546	0.287714	0.159108	0.330701	543.173		284.967	828.14		0.192546	0.123209	0.23193
Impala	1995	0.710377	0.341176	0.309026	0.309914	284.42		544.04	828.46		0.333271	0.111986	0.168328
Impala	1996		0.339715		0.0929251	524.387		432.378	956.765			0.0629525	0.11038
Impala	1997	0.351919	0.237799	0.120912	0.115527	488.709		268.852	757.561		0.183748	0.0545539	0.0845124
Impala	1998		0.271493			376.989		412.848	789.837			0.0551666	0.087487
Impala	1999	0.429523	0.203235	0.217897	0.0960217	595.687		413.25	1008.94		0.232805	0.0458421	0.0724447
Impala	2000		0.281301		0.19081	409.591		381.636	791.227			0.094256	0.137539
Impala	2001	0.560527	0.29771	0.157526	0.226051	297.145		366.909	664.055		0.173184	0.0932414	0.204053
Impala	2002					572.045		386.273	958.318			0.0907473	0.122389
Impala	2003		0.788596		0.337917	717.682		425.886	1143.57			0.132167	0.162261
Hartebeest	1990	0.672129	0.357521	0.108333	0.260959	507.8	455.598	398.288	906.087		0.0875791	0.119831	0.16592
Hartebeest	1991	0.971402	0.376318	0.324041	0.351485	455.598	383.171	462.814	918.413		0.140144	0.192101	0.204563
Hartebeest	1992	1.34026	0.528488	0.481914	0.611112	383.171	399.461	429.486	812.657		0.258908	0.186953	0.232713
Hartebeest	1993	1.38019	0.587768	0.494651		399.461	543.173	488.257	887.718		0.510223	0.23453	0.187752
Hartebeest	1994	0.949874	0.616256	0.221053	0.334283	543.173	284.42	284.967	828.14		0.170139	0.135139	0.134901
Hartebeest	1995	0.841326	0.350268	0.32805	0.400921	284.42	524.387	544.04	828.46		0.303018	0.139778	0.149259
Hartebeest	1996		0.332569		0.256364	524.387	488.709	432.378	956.765			0.150852	0.186266
Hartebeest	1997	0.789964	0.539856	0.307692	0.270092	488.709	376.989	268.852	757.561		0.337721	0.152221	0.168581
Hartebeest	1998		0.262456			376.989	595.687	412.848	789.837			0.107023	0.125306
Hartebeest	1999	0.455924	0.256334	0.160483	0.150994	595.687	409.591	413.25	1008.94		0.161921	0.0736421	0.0704422
Hartebeest	2000		0.220127		0.178947	409.591	297.145	381.636	791.227			0.111842	0.168864
Hartebeest	2001	0.857639	0.418658	0.192974	0.453977	297.145	572.045	366.909	664.055		0.227054	0.119034	0.172076
Hartebeest	2002					572.045	717.682	386.273	958.318			0.0816579	0.167329
Hartebeest	2003		0.859831		0.485203	717.682		425.886	1143.57			0.256209	0.240644
Topi	1990	0.424631	0.224065	0.188799	0.0117678	507.8	455.598	398.288	906.087	0.574491				0.305798
Topi	1991	0.745908	0.376104	0.361098	0.00476436	455.598	383.171	462.814	918.413	0.427581				0.223786
Topi	1992	0.833307	0.214634	0.576768	0.0419048	383.171	399.461	429.486	812.657	0.383071				0.160304
Topi	1993	1	0.0794457	0.886048		399.461	543.173	488.257	887.718	0.455821				0.176028
Topi	1994	0.764612	0.314371	0.2497	0.200541	543.173	284.42	284.967	828.14	0.14981				0.0787072
Topi	1995	0.538239	0	0.413919	0.122273	284.42	524.387	544.04	828.46	0.460921				0.324065
Topi	1996	0.86464	0.334236	0.342169	0.0282353	524.387	488.709	432.378	956.765	0.572369				0.182323
Topi	1997	0.450625	0.0891547	0.351674	0.00979592	488.709	376.989	268.852	757.561	0.442051				0.232929
Topi	1998		0.0274169			376.989	595.687	412.848	789.837
Topi	1999	0.460286	0.39458	0.0421824	0.0235242	595.687	409.591	413.25	1008.94	0.61799				0.324861
Topi	2000		0.0322139		0.154815	409.591	297.145	381.636	791.227
Topi	2001	0.630256	0	0.293663	0.323689	297.145	593.318	366.909	664.055	0.34154				0.315914
Topi	2002					593.318	717.682	398.818	992.136
Topi	2003		0.506281		0.0484557	717.682		425.886	1143.57
