# Supplementary material for: How Rainfall Variation Influences Reproductive Patterns of African Savanna Ungulates in an Equatorial Region Where Photoperiod Variation Is Absent
Source: PLoS One. 2015 Aug 21;10(8):e0133744. doi: 10.1371/journal.pone.0133744 (PMC4546645; doi:10.1371/journal.pone.0133744)
Supplement: S3 Data — (XLSX) [file pone.0133744.s003.xlsx]

## Sheet: Sheet1
Year	Month	Season1	IM_Fertil1	Season2	IM_Fertil2	IM_Rain6_10	IM_Rain6_7	IM_Rain7_10	HT_Fertil1	HT_Fertil2	HT_Rain7_10	HT_Rain7_8	HT_Rain9_10	TP_Fertil1	TP_Fertil2	TP_Rain7_11	TP_Rain7_8	TP_Rain9_11	WH_Fertil1	WH_Fertil2	WH_Rain6_10	WH_Rain6_7	WH_Rain7_10	Effective fertility data, season and rainfall blocks
1989	7	EW	0.0394946	D	0.0329366	296.504	91.4571	205.047	0.116612	0.0410898	211.736	126.886	84.85	0	0	296.504	91.4571	205.047	0.0752848	0	192.087	103.153	88.9333	LEGEND
1989	8	EW	0.0369375	D	0.0365921	328.727		166.827	0.15	0.0414987	183.404	91.4571	91.9467	0	0	257.327	113.302	144.025	0	0	285.812	63.5933	222.219	EW =Early wet season
1989	9	EW	0.0468038	D	0.0367607	409.032	101.425	307.607	0	0.0492336	225.786	98.9	126.886	0	0	384.138	192.453	191.685	0	0	363.759	212.773	150.986	LW =Late wet season
1989	10	EW	0.0476714	D	0.0369375	400	193	207	0.065976	0.0523109	265.246	74.4973	190.749	0.0135915	0	420.555	190.749	229.806	0	0	396.073	258.693	137.38	D =Dry season
1989	11	LW	0.124731	D	0.0370117	309.179	148.786	160.393	0.173962	0.0575351	185.566	63.5933	121.972	0.0810767	0	374.458	74.4973	299.96	0	0	409.032	101.425	307.607	IM =Impala
1989	12	LW	0.0407627	D	0.0389664	333.727	124.909	208.818	0.251511	0.0591925	149.818	79.2727	70.5455	0	0	494.12	110.602	383.518	0	0	296.504	91.4571	205.047	HT =Hartebeest
1990	1	LW	0.173844	D	0.0394946	420.555	190.749	229.806	0.113706	0.0617918	203.545	103.455	100.091	0	0	319.174	67.8462	251.327	0	0	257.327	113.302	144.025	TP =Topi
1990	2	LW	0.0208036	D	0.039518	303.083	196.917	106.167	0.217864	0.065976	209.929	79.95	129.979	0	0	324.956	205.349	119.607	0	0	295.227	154.423	140.804	WH =Warthog
1990	3	D	0.039518	D	0.0407627	356.74	159.86	196.88	0.35	0.0685466	283.207	129.979	153.229	0.00355289	0	415.705	120.545	295.159	0	0	413.388	153.307	260.08	Numeric-suffixes in rainfall component
1990	4	D	0.00250697	D	0.0424606	286.65	125.412	161.238	0.0366597	0.0703561	251.232	102.8	148.432	0	0	381.364	173.909	207.455	0	0	345.746	109.198	236.549	names denote the period in months
1990	5	D		D	0.0427598	341.182	149.182	192		0.0720548	270.364	173.909	96.4545		0	316.364	144.909	171.455		0	319.174	67.8462	251.327	from the birth month over which the
1990	6	D		D	0.0454736	203.545	77.9091	125.636		0.0893381	95.4467	48.8267	46.62		0	220.636	98.8182	121.818		0	197.803	38.5535	159.25	lagged monthly rianfall was averaged
1990	7	EW	0.0243616	D	0.0455912	347.083	257.5	89.5833	0.0575351	0.0945998	340.705	96.4545	244.25	0.00226356	0	203.545	77.9091	125.636	0	0	353.695	256.301	97.3948	For example, IM_Rain6_10 means
1990	8	EW	0.0365921	D	0.0464525	192.087	103.153	88.9333	0	0.0951942	256.818	156.455	100.364	0	0	303.545	103.455	200.091	0	0	415.705	120.545	295.159	monthly rainfall during
1990	9	EW	0.0509097	D	0.0468038	345.955	126.5	219.455	0.0720548	0.0977521	111.587	54.7067	56.88	0	0	251.818	100.364	151.455	0	0	381.364	173.909	207.455	6 to 10 months piror to the birth month
1990	10	EW	0.0519632	D	0.0476714	262.186	98.9	163.286	0.0410898	0.1	251.182	124.909	126.273	0	0	308.182	156.455	151.727	0	0	316.364	144.909	171.455	was averaged for impala
1990	11	LW	0.0370117	D	0.0493347	285.812	63.5933	222.219	0	0.103311	214.727	113.302	101.425	0	0	333.727	124.909	208.818	0	0	345.955	126.5	219.455
1990	12	LW	0.075533	D	0.0494804	257.327	113.302	144.025	0.5	0.107224	356.953	91.9467	265.007	0	0	341.182	149.182	192	0	0	196.182	115	81.1818
1991	1	LW	0.0494804	D	0.0500821	308.182	156.455	151.727	0.0414987	0.113706	208.5	148.786	59.7143	0	0	400	193	207	0	0	203.545	77.9091	125.636
1991	2	LW	0.0610852	D	0.0509097	316.364	144.909	171.455	0.0617918	0.116612	313.048	192.453	120.595	0	0	316.803	69.6667	247.136	0	0	273.409	105.955	167.455
1991	3	D	0.0236353	D	0.0513956	273.409	105.955	167.455	0.0523109	0.128589	330.259	121.972	208.287	0	0	303.083	196.917	106.167	0	0	251.818	100.364	151.455
1991	4	D	0.0617312	D	0.0519632	258.379	79.95	178.429	0.0591925	0.143993	291.655	114.34	177.315	0.0222503	0.00226356	285.812	63.5933	222.219	0	0	214.727	74.6364	140.091
1991	5	D	0.0389664	D	0.0542283	214.727	74.6364	140.091	0	0.15	297	149.182	147.818	0.00498213	0.0032569	359.272	102.8	256.472	0	0	308.182	156.455	151.727
1991	6	D	0.0329366	D	0.0549384	118.1	54.7067	63.3933	0.0354934	0.154415	178.091	98.8182	79.2727	0	0.00355289	163.265	33.25	130.015	0	0	337.318	210.591	126.727
1991	7	EW	0	D	0.0610852	251.818	100.364	151.455	0.0199105	0.173115	178.091	74.6364	103.455	0.0130295	0.004	500.282	94.6533	405.629	0.282111	0	333.727	124.909	208.818
1991	8	EW	0.0427598	D	0.0617312	196.182	115	81.1818	0.1	0.173175	221.557	123.429	98.1286	0	0.00498213	464.545	147.818	316.727	0	0	341.182	149.182	192
1991	9	EW	0.0493347	D	0.0646334	306.286	132.757	173.529	0.0703561	0.173962	211.673	46.62	165.053	0.0032569	0.00863864	468.621	96.4545	372.167	0	0	400	193	207
1991	10	EW	0.0179215	D	0.0724402	316.514	126.886	189.629	0	0.198687	336.246	94.6533	241.593	0	0.0100375	440.2	129.979	310.221	0	0	398.409	183.5	214.909
1991	11	LW	0.0123688	D	0.075533	163.265	33.25	130.015	0.0945998	0.217864	367.588	190.749	176.839	0.00863864	0.0130295	360.188	86.5	273.688	0	0	316.803	69.6667	247.136
1991	12	LW	0.0302914	D	0.0825088	316.803	69.6667	247.136	0	0.251511	276.24	161.9	114.34	0	0.0135915	258.379	79.95	178.429	0	0	163.265	33.25	130.015
1992	1	LW	0.0825088	D	0.0858323	302.057	105.407	196.65	0.9	0.253022	157.207	56.88	100.327	0.02077	0.02077	406.72	92.8333	313.886	0	0	303.083	196.917	106.167
1992	2	LW	0.226812	D	0.0875848	337.318	210.591	126.727	0	0.296144	266.583	196.917	69.6667	0	0.0222503	253.818	79.2727	174.545	0	0	347.083	257.5	89.5833
1992	3	D	0.0367607	D	0.124731	228.447	56.88	171.567	0.107224	0.35	126.083	33.25	92.8333	0	0.0378424	482.919	121.972	360.947	0	0.0752848	420.555	190.749	229.806
1992	4	D	0.0272597	D	0.173844	233.407	123.429	109.979	0	0.5	143.348	69.6667	73.6818	0	0.0421511	214.727	74.6364	140.091	0	0.117543	359.272	102.8	256.472
1992	5	D	0.0287659	D	0.226812	349.593	98.1286	251.464	0.143993	0.9	303.47	92.8333	210.636	0	0.0810767	265.367	46.62	218.747	0	0.282111	324.337	114.037	210.3
1992	6	D	0.0724402	D		374.458	74.4973	299.96	0.0685466		345.76	153.307	192.453	0.0100375		413.388	153.307	260.08	0		374.458	74.4973	299.96
1992	7	EW	0.0193268	D		324.956	205.349	119.607	0.198687		149.156	38.5535	110.602	0.004		197.803	38.5535	159.25	0		324.956	205.349	119.607
1992	8	EW	0.0326187	D		220.636	98.8182	121.818	0.128589		168.182	115	53.1818	0.0378424		196.182	115	81.1818	0.117543		220.636	98.8182	121.818
1992	9	EW	0.0298336	EW	0	253.012	57.0184	195.994	0.0640704	0	375.32	185.227	190.093	0	0	286.65	125.412	161.238	0	0	291.505	141.693	149.812
1992	10	EW	0.0672066	EW	0.00614253	349.301	167.296	182.005	0	0	218.513	163.807	54.7067	0	0	306.286	132.757	173.529	0	0	397.898	225.286	172.613
1992	11	LW	0.0466558	EW	0.0178176	457.521	243.167	214.354	0.0738899	0	235.593	132.44	103.153	0	0	307.457	175.25	132.207	0	0	307.457	175.25	132.207
1992	12	LW	0.0178176	EW	0.0201759	250.782	92.3727	158.409	0	0	223.681	114.484	109.198	0	0	302.057	105.407	196.65	0	0	294.947	121.254	173.693
1993	1	LW	0.0906661	EW	0.0259957	586.683	300.833	285.849	0	0	224.315	57.0184	167.296	0	0	294.947	121.254	173.693	0	0	349.197	145.268	203.929
1993	2	LW	0.0289311	EW	0.0261751	294.947	121.254	173.693	0.10797	0	294.854	256.301	38.5535	0	0	349.197	145.268	203.929	0	0	424.167	190.093	234.073
1993	3	D	0.094247	EW	0.0265626	454.68	185.227	269.453	0	0	448.516	243.167	205.349	0	0	356.74	159.86	196.88	0	0	454.68	185.227	269.453
1993	4	D	0.0524437	EW	0.0289311	256.873	132.6	124.273	0.128638	0	300.409	126.5	173.909	0.00670395	0	424.167	190.093	234.073	0	0	235.287	163.807	71.48
1993	5	D	0.0378642	EW	0.0290359	598.217	179.25	418.967	0.0640663	0	235.682	109.182	126.5	0.00232123	0	192.087	103.153	88.9333	0	0	267.647	132.44	135.207
1993	6	D	0.0533103	EW	0.0298336	235.287	163.807	71.48	0.102631	0	339.691	207.091	132.6	0	0	235.287	163.807	71.48	0	0	418.687	232.227	186.46
1993	7	EW	0.0201759	EW	0.0298647	474.419	211.611	262.808	0.155058	0	285.227	210.591	74.6364	0	0	267.647	132.44	135.207	0	0	371.313	129.527	241.787
1993	8	EW	0.042068	EW	0.0341348	334.591	109.182	225.409	0.175342	0.03	332.682	183.5	149.182	0	0	418.687	232.227	186.46	0	0	495.373	202.1	293.273
1993	9	EW	0.0850378	EW	0.0378642	371.313	129.527	241.787	0.0353991	0.0325959	344.2	168.95	175.25	0.00184318	0	371.313	129.527	241.787	0	0	354.265	188.885	165.38
1993	10	EW	0.0261751	EW	0.0418201	269.481	114.484	154.997	0.105503	0.0353991	233.805	141.693	92.1125	0	0	354.265	188.885	165.38	0	0	436.631	242.829	193.802
1993	11	LW	0.0704121	EW	0.042068	365.145	207.091	158.055	0.0877638	0.0357529	388.46	228.6	159.86	0	0	345.746	109.198	236.549	0	0	269.481	114.484	154.997
1993	12	LW	0.0649881	EW	0.0420712	471.586	148.257	323.329	0	0.041536	350.698	225.286	125.412	0	0	269.481	114.484	154.997	0.435897	0	253.012	57.0184	195.994
1994	1	LW		EW	0.0423258	398.682	178.773	219.909		0.0427679	422.417	179.25	243.167		0	353.695	256.301	97.3948		0	457.521	243.167	214.354
1994	2	LW	0.067122	EW	0.0426685	500.773	311.091	189.682	0.124449	0.0488105	262.505	109.198	153.307	0	0	345.955	126.5	219.455	0	0	398.682	178.773	219.909
1994	3	D	0.0491035	EW	0.0456758	449.971	167.371	282.6	0.240082	0.0550361	323.682	178.773	144.909	0	0	398.682	178.773	219.909	0.246154	0	334.591	109.182	225.409
1994	4	D	0.0650578	EW	0.0466558	295.75	85.5	210.25	0.0910278	0.0640663	322.287	258.693	63.5933	0	0	273.409	105.955	167.455	0	0	442.773	218	224.773
1994	5	D	0.0693576	EW	0.0491035	548.693	335.753	212.94	0.0829785	0.0640704	151.98	103.153	48.8267	0	0	256.873	132.6	124.273	0.478261	0	256.873	132.6	124.273
1994	6	D		EW	0.0491997	495.373	202.1	293.273		0.0646649	458.379	316.686	141.693		0	250.782	92.3727	158.409		0	250.782	92.3727	158.409
1994	7	EW	0.0545584	EW	0.0516157	365.292	102.792	262.5	0.041536	0.0704836	460.793	202.1	258.693	0.129836	0	365.145	207.091	158.055	0.0588235	0	365.145	207.091	158.055
1994	8	EW		EW	0.0524437	354.265	188.885	165.38		0.0738899	290.75	257.5	33.25		0	337.318	210.591	126.727		0	517.045	312.318	204.727
1994	9	EW	0.147085	EW	0.0533103	291.505	141.693	149.812	0.0646649	0.0816331	396.773	218	178.773	0.381799	0	398.409	183.5	214.909	0.797258	0	523.773	286.818	236.955
1994	10	EW	0.0778932	EW	0.0545584	503.291	316.686	186.605	0	0.0829785	274.15	175.25	98.9	0.0313257	0	639.682	387.5	252.182	0.0749415	0	639.682	387.5	252.182
1994	11	LW	0.0697917	EW	0.0552867	471	228.6	242.4	0.553833	0.0877536	351.993	190.093	161.9	0.0993072	0	347.083	257.5	89.5833	0.148038	0	295.75	85.5	210.25
1994	12	LW	0.0298647	EW	0.0563539	639.682	387.5	252.182	0.252446	0.0877638	212.707	132.757	79.95	0.00309304	0	295.75	85.5	210.25	0.0689655	0.015625	539.608	231.888	307.72
1995	1	LW	0.0582578	EW	0.0578462	429.013	119.913	309.1	0.126034	0.0910278	244.682	121.254	123.429	0	0.00184318	291.505	141.693	149.812	0	0.0344828	471	228.6	242.4
1995	2	LW		EW	0.0582578	424.167	190.093	234.073		0.102631	230.312	125.412	104.9		0.00232123	396.073	258.693	137.38		0.0588235	503.291	316.686	186.605
1995	3	D	0.0664052	EW	0.05991	539.608	231.888	307.72	0.154567	0.105503	254.193	105.407	148.786	0	0.00305104	349.301	167.296	182.005	0.0985915	0.0588235	658.5	385	273.5
1995	4	D	0.0863429	EW	0.059998	322.208	44.7917	277.417	0.148987	0.10797	204.773	105.955	98.8182	0.0119632	0.00309304	436.631	242.829	193.802	0	0.0689655	474.419	211.611	262.808
1995	5	D	0	EW	0.0613104	550.333	169	381.333	0	0.124449	302.186	188.885	113.302	0	0.00670395	295.227	154.423	140.804	0	0.0749415	408.266	213.282	194.984
1995	6	D	0.0418201	EW	0.0649881	439.691	266.818	172.873	0.31054	0.126034	314.573	159.86	154.713	0.00305104	0.0104874	334.591	109.182	225.409	0	0.09375	322.208	44.7917	277.417
1995	7	EW	0.0341348	EW	0.0650578	349.197	145.268	203.929	0.0550361	0.128638	245.88	154.423	91.4571	0	0.0119632	517.045	312.318	204.727	0	0.0964286	349.301	167.296	182.005
1995	8	EW	0.059998	EW	0.0664052	333.304	187.143	146.161	0.358006	0.133749	342.3	129.527	212.773	0	0.0282554	457.521	243.167	214.354	0.09375	0.0985915	333.304	187.143	146.161
1995	9	EW	0.0423258	EW	0.067122	436.631	242.829	193.802	0	0.148987	468.773	312.318	156.455	0	0.030216	442.773	218	224.773	0	0.135417	598.217	179.25	418.967
1995	10	EW	0.0259957	EW	0.0672066	267.647	132.44	135.207	0	0.154567	250.675	145.268	105.407	0.0282554	0.0313257	253.012	57.0184	195.994	0.153846	0.148038	472.432	246.664	225.768
1995	11	LW	0.186644	EW	0.0693576	349.864	170.464	179.4	0.0325959	0.155058	210.509	132.6	77.9091	0.26992	0.0346781	471	228.6	242.4	0.832381	0.153846	586.683	300.833	285.849
1995	12	LW	0.0552867	EW	0.0697917	472.432	246.664	225.768	0.0877536	0.175342	198.327	92.3727	105.955	0	0.0628833	495.373	202.1	293.273	0.0344828	0.168595	680.5	190	490.5
1996	1	LW	0.0764445	EW	0.0704121	307.457	175.25	132.207	0.611251	0.1778	400.496	211.611	188.885	0.639961	0.0993072	333.304	187.143	146.161	0.65	0.246154	548.693	335.753	212.94
1996	2	LW		EW	0.0764445	334.375	209.083	125.292		0.195991	361.414	231.888	129.527		0.102639	474.419	211.611	262.808		0.272727	500.773	311.091	189.682
1996	3	D	0.0516157	EW	0.0778932	408.266	213.282	194.984	0.316237	0.2	557.134	300.833	256.301	0.428644	0.129836	397.898	225.286	172.613	0.449649	0.327068	471.586	148.257	323.329
1996	4	D	0.0290359	EW	0.0783948	680.5	190	490.5	0.2	0.236869	568.5	385	183.5	0.219485	0.217528	658.5	385	273.5	0.135417	0.335958	449.971	167.371	282.6
1996	5	D	0.0563539	EW	0.0810444	680.75	215.25	465.5	0.03	0.240082	396.033	232.227	163.807	0	0.219485	586.683	300.833	285.849	0	0.400053	680.75	215.25	465.5
1996	6	D	0.0845	EW	0.0845	442.773	218	224.773	0	0.252446	397.252	242.829	154.423	0.0104874	0.26992	396.457	168.95	227.507	0	0.435897	439.691	266.818	172.873
1996	7	EW	0.0420712	EW	0.0850378	397.898	225.286	172.613	0.1778	0.31054	241.794	167.296	74.4973	0.102639	0.323924	598.217	179.25	418.967	0.327068	0.43609	429.013	119.913	309.1
1996	8	EW		EW	0.0863429	523.773	286.818	236.955		0.316237	302.292	44.7917	257.5		0.369986	454.68	185.227	269.453		0.449649	365.292	102.792	262.5
1996	9	EW	0.0265626	EW	0.0906661	418.687	232.227	186.46	0.0357529	0.358006	282.417	85.5	196.917	0.0346781	0.381555	539.608	231.888	307.72	0	0.473412	550.333	169	381.333
1996	10	EW	0.0491997	EW	0.0941716	658.5	385	273.5	0.133749	0.374564	580.5	387.5	193	0	0.381799	503.291	316.686	186.605	0	0.478261	349.864	170.464	179.4
1996	11	LW	0.0941716	EW	0.094247	517.045	312.318	204.727	0.374564	0.553833	308.397	187.143	121.254	0	0.428644	322.208	44.7917	277.417	0.0588235	0.65	334.375	209.083	125.292
1996	12	LW	0.05991	EW	0.147085	615.371	309.586	305.786	0.0704836	0.611251	188.292	102.792	85.5	0.0628833	0.505873	680.5	190	490.5	0.015625	0.797258	615.371	309.586	305.786
1997	1	LW	0.0426685	EW	0.186644	440.836	189.871	250.964	0.0816331	0.924603	577.5	190	387.5	0.030216	0.319981	365.292	102.792	262.5	0.272727	0.832381	440.836	189.871	250.964
1997	2	LW	0.0783948	EW					0.236869					0.217528		330.55	128.8	201.75	0.168595
1997	3	D	0.0456758	EW					0.195991					0.381555		378	230.8	147.2	0.335958
1997	4	D	0.00614253	EW					0.0488105					0		444.3	280.1	164.2	0.0964286
1997	5	D	0.0578462	EW					0					0.369986		533.5	254.4	279.1	0.43609
1997	6	D	0.0613104	EW		396.457	168.95	227.507	0.0427679		303.221	170.464	132.757	0.323924		349.864	170.464	179.4	0.473412		396.457	168.95	227.507
1997	7	EW		EW		566.955	124.545	442.409			497.409	286.818	210.591			523.773	286.818	236.955			566.955	124.545	442.409
1997	8	EW	0.0810444	EW		626.864	259.545	367.318	0.924603		436.864	124.545	312.318	0.505873		566.955	124.545	442.409	0.400053		626.864	259.545	367.318
1997	9	EW	0.130385	LW	0	360.188	86.5	273.688	0.16946	0	346.621	84.85	261.771	0.1	0	626.907	153.229	473.679		0	360.188	86.5	273.688
1997	10	EW	0.0376825	LW	0.0118215				0.169689	0	391.932	246.664	145.268	0.0685714	0	441.336	112.529	328.807	0.625741	0	441.336	112.529	328.807
1997	11	LW	0.0474711	LW	0.0192215	468.621	96.4545	372.167	0.391044	0	458.115	177.315	280.8	0.257047	0	403.296	120.595	282.701	0.311436	0	403.973	165.053	238.92
1997	12	LW		LW	0.021631	474.978	155.7	319.278		0	310.16	124.933	185.227		0.0028647	428.45	69	359.45		0	403.296	120.595	282.701
1998	1	LW	0.139869	LW	0.022224	403.973	165.053	238.92	0.423305	0	396.164	155.7	240.464	0.25	0.00600529	462.386	73.6818	388.705	0.597327	0	378.063	176.839	201.224
1998	2	LW	0.0559416	LW	0.0227056	499.214	84.85	414.364	0.0308258	0	268.852	120.595	148.257	0.182883	0.00682828	464.159	161.909	302.25	0.457064	0	384.138	192.453	191.685
1998	3	D	0.0837748	LW	0.0227914	378.063	176.839	201.224	0	0	413.25	244.25	169	0.54	0.01	540.744	177.315	363.429	0.54092	0	494.12	110.602	383.518
1998	4	D	0.0761025	LW	0.0307061	392.273	53.1818	339.091	0.306299	0	423.076	161.909	261.167	0.2	0.0127264	499.214	84.85	414.364		0	551.417	244.25	307.167
1998	5	D	0.122068	LW	0.0307691	384.138	192.453	191.685	0.281883	0	381.636	70.5455	311.091	0.462451	0.0153825	603.083	261.167	341.917	0.78939	0	464.159	161.909	302.25
1998	6	D	0.0959644	LW	0.03536	639.65	261.771	377.879	0.963149	0.0213687	462.814	153.229	309.586	0.5	0.0218983	378.063	176.839	201.224	0.292779	0	468.621	96.4545	372.167
1998	7	EW	0.0916656	LW	0.0355436	253.818	79.2727	174.545	0.0987351	0.0308258	420.273	311.091	109.182	0.387534	0.0372472	551.417	244.25	307.167	0.0601054	0	392.273	53.1818	339.091
1998	8	EW		LW	0.0367672	303.545	103.455	200.091		0.03715	469.833	169	300.833		0.0685714	439.691	266.818	172.873		0	253.818	79.2727	174.545
1998	9	EW	0.0307691	LW	0.0376825	422.645	163.455	259.191	0.177996	0.0677302	440.417	261.167	179.25	0.0218983	0.0726042	550.333	169	381.333	0	0	303.545	103.455	200.091
1998	10	EW	0.0541564	LW	0.0401298	494.12	110.602	383.518	0.159546	0.076004	251.455	88	163.455	0.315833	0.0803232	592.226	148.432	443.793	0.682335	0	462.386	73.6818	388.705
1998	11	LW	0.130206	LW	0.0422636	464.159	161.909	302.25	0.291177	0.0897932	578.457	261.771	316.686	0.730385	0.0860377	392.273	53.1818	339.091	0.568204	0	406.72	92.8333	313.886
1998	12	LW	0.0533667	LW	0.0424449	521.378	240.464	280.914	0.117816	0.0925376	185.182	53.1818	132	0.203907	0.0950337	464.609	100.408	364.201	0.186199	0.0176537	474.978	155.7	319.278
1999	1	LW	0.0355436	LW	0.042814	403.296	120.595	282.701	0.0925376	0.0984874	409.132	148.432	260.7	0.0860377	0.0980985	503.886	210.636	293.25	0	0.0263279	395.964	59.7143	336.25
1999	2	LW	0.03536	LW	0.0474711	478.685	334.87	143.815	0.112075	0.0987351	225.26	100.327	124.933	0.600179	0.109282	451.292	343.5	107.792	0.2	0.028923	500.282	94.6533	405.629
1999	3	D	0.0705472	LW	0.0533667	291.48	100.327	191.153	0.3493	0.112075	534.871	309.586	225.286	0.467402	0.109069	585.451	265.007	320.445	0.564913	0.05	440.2	129.979	310.221
1999	4	D	0.143562	LW	0.053455	500.282	94.6533	405.629	0.166581	0.114573	544.04	208.287	335.753	0.25111	0.1101	419.753	124.933	294.82	0	0.0601054	265.367	46.62	218.747
1999	5	D		LW	0.0541564	407.182	100.091	307.091		0.117816	284.967	165.053	119.913		0.139376	392.545	70.5455	322		0.1	499.214	84.85	414.364
1999	6	D	0.021631	LW	0.0559416	448.273	132	316.273	0.255629	0.132263	348.1	112.529	235.571	0.109069	0.159852	593.173	208.287	384.887	0.0176537	0.145097	540.744	177.315	363.429
1999	7	EW	0.0367672	LW	0.0579144	444.053	124.058	319.996	0.076004	0.147508	425.886	210.636	215.25	0.168395	0.168395	418.273	88	330.273	0	0.186199	291.48	100.327	191.153
1999	8	EW	0.022224	LW	0.0632403	462.386	73.6818	388.705	0	0.159546	370.545	163.455	207.091	0.1101	0.182883	500.773	311.091	189.682	0	0.196237	593.173	208.287	384.887
1999	9	EW	0.0860992	LW	0.0671746	482.919	121.972	360.947	0.317968	0.166581	429.486	239.614	189.871	0.378475	0.199504	444.053	124.058	319.996	0.364359	0.2	639.65	261.771	377.879
1999	10	EW	0.0227914	LW	0.0681497	406.72	92.8333	313.886	0	0.16946	446.292	343.5	102.792	0	0.398739	592.771	241.593	351.179	0	0.2	626.907	153.229	473.679
1999	11	LW	0.0401298	LW	0.0705472	418.273	88	330.273		0.169689	359.191	266.818	92.3727	0.0950337	0.38021	334.375	209.083	125.292	0	0.23421	603.083	261.167	341.917
1999	12	LW	0.145829	LW	0.0744175	592.226	148.432	443.793	0.773109	0.177996	300.896	176.839	124.058	0.2	0.203907	403.973	165.053	238.92	0.145097	0.257959	444.053	124.058	319.996
2000	1	LW	0.126531	LW	0.0761025	451.292	343.5	107.792	0.243329	0.204594	369.471	167.371	202.1	0.334249	0.237171	639.65	261.771	377.879	0.196237	0.262841	521.378	240.464	280.914
2000	2	LW		LW	0.0776732	603.083	261.167	341.917		0.207774	335.669	124.058	211.611		0.25	548.693	335.753	212.94		0.292779	592.771	241.593	351.179
2000	3	D		LW	0.0776977	551.417	244.25	307.167		0.243329	492.927	260.7	232.227		0.25111	505.2	239.614	265.586		0.311436	478.685	334.87	143.815
2000	4	D	0.0579144	LW	0.0837748	508.697	280.8	227.897	0.316535	0.255629	432.378	265.007	167.371	0.336884	0.257047	408.266	213.282	194.984	0.257959	0.331045	482.919	121.972	360.947
2000	5	D	0.042814	LW	0.0860992	419.753	124.933	294.82	0.207774	0.281883	360.336	189.871	170.464	0.199504	0.315833	422.645	163.455	259.191	0	0.364359	419.753	124.933	294.82
2000	6	D	0.114972	LW	0.0916656	265.367	46.62	218.747	0.132263	0.291177	404.521	235.571	168.95	0	0.334249	576.233	260.7	315.533	0.0263279	0.366206	592.226	148.432	443.793
2000	7	EW		LW	0.0959644	592.771	241.593	351.179		0.306299	253.875	209.083	44.7917		0.336884	471.586	148.257	323.329		0.457064	448.273	132	316.273
2000	8	EW	0.0307061	LW	0.114972	395.964	59.7143	336.25	0	0.316535	391.086	148.257	242.829	0.139376	0.378475	429.013	119.913	309.1	0	0.54092	508.697	280.8	227.897
2000	9	EW	0.0776977	LW	0.118012	626.907	153.229	473.679	0.0677302	0.317968	348.513	119.913	228.6	0.0153825	0.387534	291.48	100.327	191.153	0	0.564913	418.273	88	330.273
2000	10	EW		LW	0.122068	499.271	235.571	263.7		0.320298	350.386	73.6818	276.705		0.462451	440.836	189.871	250.964		0.568204	505.2	239.614	265.586
2000	11	LW	0.0192215	LW	0.126531	593.173	208.287	384.887	0	0.3493	366.909	100.091	266.818	0.00682828	0.467402	407.182	100.091	307.091	0	0.597327	576.233	260.7	315.533
2000	12	LW	0.118012	LW	0.130206	505.2	239.614	265.586	0.0897932	0.391044	327.766	213.282	114.484	0.237171	0.350662	508.697	280.8	227.897	0.2	0.625741	422.645	163.455	259.191
2001	1	LW	0.0424449	LW	0.130385	543.667	294.792	248.875	0.204594	0.423305	468.193	335.753	132.44	0.644417	0.586173	472.432	246.664	225.768	0.262841	0.682335	407.182	100.091	307.091
2001	2	LW	0.0681497	LW	0.134423	440.2	129.979	310.221	0.320298	0.773109	488.257	241.593	246.664	0.00600529	0.600179	615.371	309.586	305.786	0	0.78939	499.271	235.571	263.7
2001	3	D	0.053455	LW	0.139869	576.233	260.7	315.533	0	0.963149	467.943	280.8	187.143	0.01	0.644417	449.971	167.371	282.6	0.028923
2001	4	D	0.0744175	LW	0.143562	441.336	112.529	328.807	0.114573					0.159852	0.730385	499.271	235.571	263.7	0.366206
2001	5	D	0.0422636	LW	0.145829	540.744	177.315	363.429	0					0.0372472		578.75	218.15	360.6	0
2001	6	D		LW					0							639.55	234.85	404.7			585.451	265.007	320.445
2001	7	EW		LW												528.087	180.137	347.95			445.51	91.9467	353.564
2001	8	EW	0	LW		585.451	265.007	320.445			472.351	240.464	231.888	0.0028647		521.378	240.464	280.914	0		440.536	199.566	240.969
2001	9	EW	0.0671746	LW		445.51	91.9467	353.564	0.0984874		391.889	334.87	57.0184	0.0803232		474.978	155.7	319.278	0.331045		464.609	100.408	364.201
2001	10	EW		LW		440.536	199.566	240.969			412.848	199.566	213.282			478.685	334.87	143.815			392.545	70.5455	322
2001	11	LW	0.0118215	LW		464.609	100.408	364.201			435.279	100.408	334.87			440.536	199.566	240.969			628.909	272.545	356.364
2001	12	LW	0.0227056	LW		392.545	70.5455	322	0.0213687		350	132	218	0		448.273	132	316.273	0.1		441.273	126.727	314.545
2002	1	LW		LW		628.909	272.545	356.364			546.364	259.545	286.818			626.864	259.545	367.318			468.364	126.273	342.091
2002	2	LW	0.0776732	LW		441.273	126.727	314.545	0.03715		397.091	272.545	124.545	0.0726042		628.909	272.545	356.364	0.23421		464.545	147.818	316.727
2002	3	D		LW		468.364	126.273	342.091			386.273	126.727	259.545			441.273	126.727	314.545			773.705	276.705	497
2002	4	D		LW		464.545	147.818	316.727			398.818	126.273	272.545			468.364	126.273	342.091			503.886	210.636	293.25
2002	5	D	0.134423	LW		773.705	276.705	497	0		600.25	215.25	385	0.0127264		680.75	215.25	465.5	0.05		451.292	343.5	107.792
2002	6	D	0.0632403	LW		503.886	210.636	293.25	0.147508		466.705	276.705	190	0.0980985		773.705	276.705	497	0		543.667	294.792	248.875
