# Supplementary material for: How Rainfall Variation Influences Reproductive Patterns of African Savanna Ungulates in an Equatorial Region Where Photoperiod Variation Is Absent
Source: PLoS One. 2015 Aug 21;10(8):e0133744. doi: 10.1371/journal.pone.0133744 (PMC4546645; doi:10.1371/journal.pone.0133744)
Supplement: S4 Data — (XLSX) [file pone.0133744.s004.xlsx]

## Sheet: Mara_agesex_1989_2003_allorigin
YEAR	MONTH	MONTH2	TRANSECT	SPECIES	NEWBORN	QUARTER-FEMALE	QUARTER-MALE	QUARTER-UNKNOWN	HALF-FEMALE	HALF-MALE	HALF-UNKNOWN	YEARLING-FEMALE	YEARLING-MALE	YEARLING-UNKNOWN	THREE QUARTER-FEMALE	THREE QUARTER-MALE	THREE QUARTER-UNKNOWN	ADULT-FEMALE	ADULT-MALE	ADULT-UNKNOWN	TOTAL	Age and sex-structured sample counts of seven species of ungulates and ostrich along three road transects in Masai Mara National Reserve and its adjoining pastoral ranches (Koyiaki and Siana) from July 1989 to December 2003
1989	JUL	7	K1	Giraffe	1	1	0	0	3	0	0	0	0	0	0	0	0	14	4	0	23	LEGEND
1989	JUL	7	K2	Giraffe	1	2	0	0	3	0	0	0	0	0	0	0	0	14	10	0	30	Giraffe and Topi: Counts for half and yearling classes were added prior to analysis
1989	JUL	7	K3	Giraffe	0	0	0	0	4	1	0	0	0	0	0	0	0	22	6	0	33	Impala and Waterbuck: Yearling, three quarter and adults were added prior to analysis
1989	JUL	7	K1	Impala	5	4	1	0	27	9	0	0	17	0	0	14	0	167	93	0	337	Impala and Wateerbuck: Quarter males were added to half category prior to analysis
1989	JUL	7	K2	Impala	6	20	4	0	36	8	0	0	7	0	0	3	0	245	83	0	412	Impala and Waterbuck: Quarter female size class was added to quarter unknown
1989	JUL	7	K3	Impala	3	1	1	0	24	21	0	0	24	0	0	45	0	277	80	0	476	Hartebeest: Three quarter and adult size classes were added prior to analysis
1989	JUL	7	K1	Hartebeest	0	7	0	0	5	0	0	0	0	0	5	0	0	28	8	0	53	Ostrich: Quarter, half and yearling were added to produce chicks class
1989	JUL	7	K2	Hartebeest	0	8	0	0	2	0	0	5	0	0	5	0	0	39	21	0	80	Ostrich: Three quarter and adults were added together to produce breeding class
1989	JUL	7	K3	Hartebeest	2	6	0	0	6	0	0	7	0	0	10	4	0	38	29	0	103	Warthog: Quarter and half were added together
1989	JUL	7	K1	Ostrich	0	0	0	0	0	0	0	0	0	0	0	0	0	6	1	0	7	Warthog: Yearlings, Three quarter and adult classes were added together
1989	JUL	7	K2	Ostrich	0	0	0	0	0	0	0	0	0	0	0	0	0	8	2	0	10	Zebra: Yearlings, three quarter and adults were added together
1989	JUL	7	K3	Ostrich	0	0	0	0	0	0	0	0	0	0	0	0	0	4	1	0	5	Zebra and Warthog: These species were not sexed because it was hard to
1989	JUL	7	K1	Topi	0	2	0	0	62	0	0	0	0	0	0	0	0	137	63	0	264	do so relaibly in the field
1989	JUL	7	K2	Topi	0	1	0	0	68	0	0	0	0	0	0	0	0	206	90	0	365	Unknown: Denotes number of unsexed individuals
1989	JUL	7	K3	Topi	0	0	0	0	14	0	0	0	0	0	0	0	0	48	18	0	80
1989	JUL	7	K1	Warthog	0	0	0	0	17	0	0	0	0	0	0	0	0	38	0	0	55
1989	JUL	7	K2	Warthog	0	7	0	0	6	0	0	0	0	0	0	0	0	18	0	0	31
1989	JUL	7	K3	Warthog	0	0	0	0	0	0	0	0	0	0	0	0	0	5	0	0	5
1989	JUL	7	K1	Waterbuck	0	0	0	0	0	0	0	0	0	0	0	0	0	1	0	0	1
1989	JUL	7	K2	Waterbuck	0	0	0	0	0	0	0	0	0	0	0	0	0	4	0	0	4
1989	JUL	7	K3	Waterbuck	0	0	0	0	0	0	0	0	0	0	0	0	0	0	0	0	0
1989	JUL	7	K1	Zebra	6	46	0	0	85	0	0	0	0	0	81	0	0	365	0	0	583
1989	JUL	7	K2	Zebra	0	7	0	0	92	0	0	0	0	0	181	0	8	387	0	0	675
1989	JUL	7	K3	Zebra	0	20	0	0	73	0	0	0	0	0	127	0	0	568	0	0	788
1989	AUG	8	K1	Giraffe	1	3	0	0	0	0	0	0	0	0	1	0	0	3	3	0	8
1989	AUG	8	K2	Giraffe	0	0	0	1	0	0	0	0	0	0	0	0	0	4	4	0	9
1989	AUG	8	K3	Giraffe	2	1	0	0	4	0	0	0	0	0	0	0	0	22	11	0	40
1989	AUG	8	K1	Impala	11	16	0	0	48	21	0	0	29	0	0	9	0	283	136	0	553
1989	AUG	8	K2	Impala	16	7	2	0	35	17	0	0	24	0	0	22	0	229	119	0	471
1989	AUG	8	K3	Impala	13	9	0	0	28	9	0	0	8	0	0	11	0	275	86	0	440
1989	AUG	8	K1	Hartebeest	0	1	0	0	1	0	0	0	0	0	0	0	0	10	1	0	13
1989	AUG	8	K2	Hartebeest	2	1	0	0	3	0	0	11	0	0	3	13	0	42	20	0	89
1989	AUG	8	K3	Hartebeest	3	0	0	0	11	0	0	10	0	0	13	3	0	50	19	0	109
1989	AUG	8	K1	Ostrich	0	0	0	0	0	0	0	0	0	0	0	0	0	3	1	0	4
1989	AUG	8	K2	Ostrich	0	0	0	0	0	0	0	0	0	0	0	0	0	4	2	0	6
1989	AUG	8	K3	Ostrich	0	0	0	0	0	0	0	0	0	0	0	0	0	7	4	0	11
1989	AUG	8	K1	Topi	0	2	0	0	55	0	0	0	0	0	0	0	0	214	62	0	333
1989	AUG	8	K2	Topi	4	4	0	0	60	0	0	0	0	0	0	0	0	256	156	0	480
1989	AUG	8	K3	Topi	0	2	0	0	19	0	0	0	0	0	0	0	0	88	17	0	126
1989	AUG	8	K1	Warthog	0	0	0	0	18	0	0	0	0	0	0	0	0	27	0	0	45
1989	AUG	8	K2	Warthog	0	0	0	0	18	0	0	0	0	0	0	0	0	22	0	0	40
1989	AUG	8	K3	Warthog	0	0	0	0	4	0	0	0	0	0	0	0	0	4	0	0	8
1989	AUG	8	K1	Waterbuck	0	0	0	0	1	0	0	0	0	0	0	0	0	11	3	0	15
1989	AUG	8	K2	Waterbuck	0	0	0	0	2	0	0	0	0	0	0	2	0	7	0	0	11
1989	AUG	8	K3	Waterbuck	0	1	0	0	0	0	0	0	0	0	0	2	0	13	1	0	17
1989	AUG	8	K1	Zebra	0	38	0	0	134	0	0	0	0	0	122	0	0	801	0	0	1087
1989	AUG	8	K2	Zebra	0	27	0	0	116	0	0	0	0	0	87	0	2	448	0	0	678
1989	AUG	8	K3	Zebra	1	32	0	2	48	0	0	0	0	0	76	0	0	392	0	0	557
1989	SEP	9	K1	Giraffe	1	0	0	0	4	0	0	0	0	0	0	0	0	14	3	0	22
1989	SEP	9	K2	Giraffe	5	2	0	0	0	0	0	0	0	0	0	0	0	20	19	0	46
1989	SEP	9	K3	Giraffe	1	2	0	0	2	0	0	0	0	0	0	0	0	19	11	0	35
1989	SEP	9	K1	Impala	5	5	6	0	33	14	0	0	9	0	0	0	0	252	99	0	423
1989	SEP	9	K2	Impala	0	26	2	0	17	10	0	0	14	0	0	11	0	409	98	0	587
1989	SEP	9	K3	Impala	5	9	9	0	11	15	0	0	9	0	0	12	0	303	94	0	467
1989	SEP	9	K1	Hartebeest	0	4	0	0	2	0	0	0	0	0	2	0	0	14	5	0	27
1989	SEP	9	K2	Hartebeest	0	1	0	0	5	0	0	6	0	0	7	5	0	39	21	0	84
1989	SEP	9	K3	Hartebeest	5	8	0	0	7	0	0	9	0	0	6	1	0	62	17	0	115
1989	SEP	9	K1	Ostrich	0	0	0	0	0	0	0	0	0	0	0	0	0	0	0	0	0
1989	SEP	9	K2	Ostrich	0	0	0	0	0	0	0	0	0	0	0	0	0	11	1	0	12
1989	SEP	9	K3	Ostrich	0	0	0	0	0	0	0	0	0	0	0	0	0	7	0	0	7
1989	SEP	9	K1	Topi	1	0	0	0	77	0	0	0	0	0	0	0	0	162	102	0	342
1989	SEP	9	K2	Topi	2	2	0	0	49	0	0	0	0	0	0	0	0	132	159	0	344
1989	SEP	9	K3	Topi	5	5	0	0	41	0	0	0	0	0	0	0	0	84	29	0	164
1989	SEP	9	K1	Warthog	10	5	0	0	20	0	0	0	0	0	0	0	0	44	0	0	79
1989	SEP	9	K2	Warthog	5	0	0	0	17	0	0	0	0	0	0	0	0	25	0	0	47
1989	SEP	9	K3	Warthog	0	3	0	0	3	0	0	0	0	0	0	0	0	14	0	0	20
1989	SEP	9	K1	Waterbuck	0	3	0	0	3	0	0	0	0	0	0	0	0	13	2	0	21
1989	SEP	9	K2	Waterbuck	0	0	0	0	2	0	0	0	0	0	0	2	0	15	1	0	20
1989	SEP	9	K3	Waterbuck	0	2	0	0	4	0	0	0	0	0	0	0	0	6	1	0	13
1989	SEP	9	K1	Zebra	1	43	0	1	121	0	0	0	0	0	101	0	0	627	0	0	890
1989	SEP	9	K2	Zebra	0	18	0	0	41	0	0	0	0	0	41	0	0	241	0	0	331
1989	SEP	9	K3	Zebra	0	2	0	0	3	0	0	0	0	0	15	0	0	57	0	0	77
1989	OCT	10	K1	Giraffe	0	0	0	0	0	0	0	0	0	0	0	0	0	0	0	0	0
1989	OCT	10	K2	Giraffe	0	0	0	0	0	0	0	0	0	0	0	0	0	0	0	0	0
1989	OCT	10	K3	Giraffe	0	0	0	0	6	0	0	0	0	0	0	0	0	16	11	0	33
1989	OCT	10	K1	Impala	0	7	0	0	7	9	0	0	3	0	0	6	0	86	46	0	164
1989	OCT	10	K2	Impala	2	4	1	0	12	6	0	0	17	0	0	15	0	176	68	0	301
1989	OCT	10	K3	Impala	0	0	10	0	8	14	0	0	23	0	0	6	0	178	51	0	291
1989	OCT	10	K1	Hartebeest	0	0	0	0	0	0	0	2	0	0	1	0	0	11	2	0	16
1989	OCT	10	K2	Hartebeest	0	0	0	0	2	0	0	0	0	0	2	0	0	14	3	0	21
1989	OCT	10	K3	Hartebeest	0	10	0	0	6	0	3	20	0	0	7	0	0	56	20	0	122
1989	OCT	10	K1	Ostrich	0	0	0	0	0	0	0	0	0	0	0	0	0	1	0	0	1
1989	OCT	10	K2	Ostrich	0	0	0	0	0	0	0	0	0	0	0	0	0	9	1	0	10
1989	OCT	10	K3	Ostrich	0	0	0	0	0	0	0	0	0	0	0	0	0	2	3	0	5
1989	OCT	10	K1	Topi	10	0	0	0	14	0	0	0	0	0	0	0	0	63	22	0	109
1989	OCT	10	K2	Topi	36	1	0	0	47	0	0	0	0	0	0	0	0	125	132	0	341
1989	OCT	10	K3	Topi	26	1	0	0	40	0	0	0	0	0	0	0	0	98	38	0	203
1989	OCT	10	K1	Warthog	13	6	0	0	0	0	0	0	0	0	0	0	0	16	0	0	35
1989	OCT	10	K2	Warthog	3	8	0	0	11	0	0	0	0	0	0	0	0	21	0	0	43
1989	OCT	10	K3	Warthog	5	1	0	0	5	0	0	0	0	0	0	0	0	15	0	0	26
1989	OCT	10	K1	Waterbuck	0	0	0	0	0	0	0	0	0	0	0	0	0	0	0	0	0
1989	OCT	10	K2	Waterbuck	0	0	0	0	2	0	0	0	0	0	0	0	0	7	2	0	11
1989	OCT	10	K3	Waterbuck	0	0	0	0	0	0	0	0	0	0	0	0	0	0	0	0	0
1989	OCT	10	K1	Zebra	3	42	0	0	87	0	0	0	0	0	72	0	0	324	0	0	528
1989	OCT	10	K2	Zebra	1	10	0	0	30	0	0	0	0	0	49	0	0	187	0	0	277
1989	OCT	10	K3	Zebra	3	5	0	0	21	0	0	0	0	0	38	0	0	102	0	0	169
1989	NOV	11	K1	Giraffe	0	0	0	0	2	0	0	0	0	0	0	0	0	3	2	0	7
1989	NOV	11	K2	Giraffe	0	0	0	1	10	0	0	0	0	0	0	0	0	7	1	0	19
1989	NOV	11	K3	Giraffe	0	0	0	0	0	0	0	0	0	0	0	0	0	17	5	0	22
1989	NOV	11	K1	Impala	2	11	3	0	17	16	0	0	14	0	0	7	0	174	69	0	313
1989	NOV	11	K2	Impala	5	11	9	2	19	3	4	0	14	0	0	12	0	370	114	0	563
1989	NOV	11	K3	Impala	4	8	12	0	33	20	0	0	23	0	0	25	0	416	108	0	649
1989	NOV	11	K1	Hartebeest	0	0	0	0	0	0	2	0	0	0	0	0	0	14	9	0	25
1989	NOV	11	K2	Hartebeest	0	0	0	3	0	0	3	0	0	4	1	0	0	23	18	0	52
1989	NOV	11	K3	Hartebeest	1	0	0	8	0	0	12	0	0	21	9	6	0	127	97	0	281
1989	NOV	11	K1	Ostrich	0	0	0	0	0	0	0	0	0	0	0	0	0	0	0	0	0
1989	NOV	11	K2	Ostrich	0	0	0	0	0	0	0	0	0	0	0	0	0	2	6	0	8
1989	NOV	11	K3	Ostrich	0	0	0	0	0	0	0	0	0	0	0	0	0	0	2	0	2
1989	NOV	11	K1	Topi	53	0	0	52	0	0	12	0	0	0	0	0	0	237	111	0	465
1989	NOV	11	K2	Topi	54	0	0	56	0	0	32	0	0	0	0	0	0	282	166	0	590
1989	NOV	11	K3	Topi	7	34	1	0	22	0	0	0	0	0	0	0	0	111	69	0	244
1989	NOV	11	K1	Warthog	13	0	0	6	0	0	11	0	0	0	0	0	0	0	0	29	59
1989	NOV	11	K2	Warthog	37	0	0	13	0	0	17	0	0	0	0	0	0	14	0	37	118
1989	NOV	11	K3	Warthog	11	0	0	7	0	0	6	0	0	0	0	0	0	3	0	20	47
1989	NOV	11	K1	Waterbuck	0	1	0	0	0	0	0	0	0	0	0	0	0	4	1	0	6
1989	NOV	11	K2	Waterbuck	0	0	0	0	0	0	0	0	0	0	0	0	0	15	2	0	17
1989	NOV	11	K3	Waterbuck	0	0	0	4	1	0	4	0	0	0	0	2	0	20	2	0	33
1989	NOV	11	K1	Zebra	7	0	0	16	0	0	47	0	0	0	0	0	71	0	0	255	396
1989	NOV	11	K2	Zebra	7	33	0	0	118	0	0	0	0	0	170	0	0	305	0	326	959
1989	NOV	11	K3	Zebra	1	21	0	0	54	0	0	0	0	0	83	0	0	332	0	0	491
1989	DEC	12	K1	Giraffe	0	0	0	0	0	0	0	0	0	0	0	0	0	0	0	0	0
1989	DEC	12	K2	Giraffe	0	0	0	4	0	2	2	0	0	0	0	0	0	33	14	0	55
1989	DEC	12	K3	Giraffe	0	0	0	0	0	0	1	0	0	0	0	0	0	14	6	0	21
1989	DEC	12	K1	Impala	5	28	0	6	41	6	15	0	11	0	0	15	0	268	58	0	453
1989	DEC	12	K2	Impala	6	0	8	19	2	10	55	0	9	0	0	25	0	404	181	0	719
1989	DEC	12	K3	Impala	1	8	4	4	18	18	12	0	13	0	0	19	2	226	135	0	459
1989	DEC	12	K1	Hartebeest	0	0	0	0	0	0	0	0	0	0	0	0	0	0	6	0	6
1989	DEC	12	K2	Hartebeest	3	0	0	8	0	0	6	0	2	5	8	7	7	53	33	0	132
1989	DEC	12	K3	Hartebeest	2	4	0	0	16	0	0	14	0	0	12	5	0	76	24	0	154
1989	DEC	12	K1	Ostrich	0	0	0	0	0	0	0	0	0	0	0	0	0	0	0	0	0
1989	DEC	12	K2	Ostrich	0	0	0	0	0	0	0	0	0	0	0	0	0	14	5	0	19
1989	DEC	12	K3	Ostrich	0	0	0	0	0	0	0	0	0	0	0	0	0	3	2	0	5
1989	DEC	12	K1	Topi	14	0	0	50	0	0	45	0	0	0	0	0	0	116	77	0	302
1989	DEC	12	K2	Topi	8	0	0	79	0	0	62	0	0	0	0	0	0	242	177	0	574
1989	DEC	12	K3	Topi	1	0	0	27	0	0	9	0	0	0	0	0	0	68	26	0	131
1989	DEC	12	K1	Warthog	17	0	0	31	0	0	13	0	0	0	0	0	0	35	0	0	96
1989	DEC	12	K2	Warthog	11	0	0	55	0	0	20	0	0	0	0	0	0	2	0	72	160
1989	DEC	12	K3	Warthog	0	0	0	6	0	0	4	0	0	0	0	0	0	0	0	11	21
1989	DEC	12	K1	Waterbuck	0	2	0	0	1	0	0	0	0	0	0	0	0	9	3	0	15
1989	DEC	12	K2	Waterbuck	0	0	0	0	0	1	4	0	0	0	0	1	0	13	4	0	23
1989	DEC	12	K3	Waterbuck	0	0	0	3	0	0	7	0	0	0	0	0	0	11	1	0	22
1989	DEC	12	K1	Zebra	6	0	0	17	0	0	49	0	0	0	0	0	63	254	0	0	389
1989	DEC	12	K2	Zebra	2	0	0	16	0	0	58	0	0	0	0	0	104	146	0	250	579
1989	DEC	12	K3	Zebra	0	0	0	2	0	0	19	0	0	0	0	0	32	0	0	133	186
1990	JAN	1	K1	Giraffe	0	0	0	3	0	0	0	0	0	0	0	0	0	4	1	0	8
1990	JAN	1	K2	Giraffe	1	0	0	3	1	0	0	0	0	0	0	0	0	13	6	0	24
1990	JAN	1	K3	Giraffe	0	0	0	0	0	0	5	0	0	0	0	0	0	16	8	0	29
1990	JAN	1	K1	Impala	0	3	2	10	12	6	8	0	5	0	0	8	0	132	64	0	250
1990	JAN	1	K2	Impala	5	8	7	20	0	12	31	0	18	0	0	21	0	395	132	0	647
1990	JAN	1	K3	Impala	2	4	3	18	6	9	31	0	24	0	0	11	0	196	95	0	399
1990	JAN	1	K1	Hartebeest	0	0	0	1	0	0	2	0	0	0	0	0	0	5	3	0	11
1990	JAN	1	K2	Hartebeest	3	0	0	3	0	0	3	0	1	0	9	4	0	39	45	0	108
1990	JAN	1	K3	Hartebeest	2	0	0	13	0	0	14	0	0	12	11	9	4	98	41	0	204
1990	JAN	1	K1	Ostrich	0	0	0	6	0	0	0	0	0	0	0	0	0	11	6	0	23
1990	JAN	1	K2	Ostrich	0	0	0	0	0	0	0	0	0	0	0	0	0	16	7	0	23
1990	JAN	1	K3	Ostrich	0	0	0	0	0	0	0	0	0	0	0	0	0	7	9	0	16
1990	JAN	1	K1	Topi	1	0	0	54	0	0	13	0	0	0	0	1	0	120	78	0	267
1990	JAN	1	K2	Topi	1	0	0	60	0	0	90	0	0	0	0	0	0	173	286	0	610
1990	JAN	1	K3	Topi	0	0	0	14	0	0	0	0	0	0	0	0	0	38	17	0	69
1990	JAN	1	K1	Warthog	0	0	0	20	0	0	4	0	0	0	0	0	0	20	1	9	54
1990	JAN	1	K2	Warthog	0	0	0	22	0	0	14	0	0	0	0	0	0	3	2	27	68
1990	JAN	1	K3	Warthog	0	0	0	0	0	0	5	0	0	0	0	0	0	9	0	8	22
1990	JAN	1	K1	Waterbuck	0	0	0	1	0	0	0	0	0	0	0	0	0	8	8	0	17
1990	JAN	1	K2	Waterbuck	0	1	0	0	11	0	0	0	0	0	0	0	0	25	4	0	41
1990	JAN	1	K3	Waterbuck	0	0	0	0	0	0	0	0	0	0	0	0	0	0	1	0	1
1990	JAN	1	K1	Zebra	0	0	0	4	0	0	8	0	0	0	0	0	6	31	0	5	54
1990	JAN	1	K2	Zebra	0	0	0	2	0	0	4	0	0	0	0	0	11	0	0	35	52
1990	JAN	1	K3	Zebra	0	0	0	1	0	0	2	0	0	0	0	0	5	5	0	17	30
1990	FEB	2	K1	Giraffe	0	0	0	0	2	0	1	0	0	0	0	0	0	21	15	0	39
1990	FEB	2	K2	Giraffe	0	0	0	0	2	0	0	0	0	0	0	0	0	18	6	0	26
1990	FEB	2	K3	Giraffe	0	0	0	0	0	0	0	0	0	0	0	0	0	2	1	0	3
1990	FEB	2	K1	Impala	0	16	23	33	26	25	27	0	18	0	0	16	0	374	93	0	651
1990	FEB	2	K2	Impala	0	32	4	0	34	12	0	0	24	0	0	13	0	421	131	0	671
1990	FEB	2	K3	Impala	0	16	2	0	9	8	0	0	9	0	0	4	0	164	38	0	250
1990	FEB	2	K1	Hartebeest	0	0	0	2	0	0	0	0	0	0	1	0	0	6	2	0	11
1990	FEB	2	K2	Hartebeest	0	0	0	10	0	0	5	0	0	2	6	3	0	83	42	0	151
1990	FEB	2	K3	Hartebeest	0	0	0	9	0	0	9	0	0	6	10	2	1	57	22	0	115
1990	FEB	2	K1	Ostrich	0	0	0	0	0	0	0	0	0	0	0	0	0	6	4	0	10
1990	FEB	2	K2	Ostrich	0	0	0	0	0	0	0	0	0	0	0	0	0	12	9	0	30
1990	FEB	2	K3	Ostrich	0	0	0	0	0	0	0	0	0	0	0	0	0	0	0	0	0
1990	FEB	2	K1	Topi	0	0	0	50	0	0	2	0	0	0	0	0	0	123	35	0	210
1990	FEB	2	K2	Topi	1	0	0	108	0	0	81	0	0	0	0	0	0	417	175	0	787
1990	FEB	2	K3	Topi	0	0	0	8	0	0	0	0	0	0	0	0	0	31	10	0	49
1990	FEB	2	K1	Warthog	0	6	0	0	2	0	0	0	0	0	0	0	0	13	0	0	21
1990	FEB	2	K2	Warthog	0	0	0	10	0	0	13	0	0	0	0	0	0	28	0	1	52
1990	FEB	2	K3	Warthog	0	0	0	0	0	0	0	0	0	0	0	0	0	1	0	0	1
1990	FEB	2	K1	Waterbuck	0	0	0	0	2	0	0	0	0	0	0	0	0	11	3	0	16
1990	FEB	2	K2	Waterbuck	0	1	1	0	2	0	0	0	0	0	0	0	0	4	0	0	8
1990	FEB	2	K3	Waterbuck	0	0	0	0	0	0	0	0	0	0	0	0	0	0	0	0	0
1990	FEB	2	K1	Zebra	0	0	0	0	0	0	2	0	0	0	0	0	2	16	0	0	20
1990	FEB	2	K2	Zebra	0	0	0	2	0	0	5	0	0	0	0	0	5	44	0	6	62
1990	FEB	2	K3	Zebra	0	0	0	0	0	0	0	0	0	0	0	0	0	8	0	0	8
1990	MAR	3	K2	Giraffe	0	0	0	0	2	0	0	0	0	0	0	0	0	14	6	0	22
1990	MAR	3	K3	Giraffe	0	0	0	1	0	5	0	0	0	0	0	0	0	33	11	0	50
1990	MAR	3	K1	Impala	0	0	8	5	0	1	12	0	15	0	0	9	0	144	53	0	247
1990	MAR	3	K2	Impala	0	24	18	0	52	9	0	0	12	0	0	16	0	281	114	0	519
1990	MAR	3	K3	Impala	0	38	23	0	79	34	0	0	49	0	0	35	0	542	162	0	960
1990	MAR	3	K1	Hartebeest	0	2	0	0	0	0	3	0	0	0	0	1	0	15	3	0	24
1990	MAR	3	K2	Hartebeest	0	0	0	14	0	0	5	0	0	2	8	8	0	42	27	0	108
1990	MAR	3	K3	Hartebeest	2	0	0	4	0	0	5	0	0	8	17	2	0	66	31	0	135
1990	MAR	3	K1	Ostrich	0	0	0	0	0	0	0	0	0	0	0	0	0	5	1	0	6
1990	MAR	3	K2	Ostrich	0	0	0	0	0	0	0	0	0	0	0	0	0	28	20	0	48
1990	MAR	3	K3	Ostrich	0	0	0	0	0	0	0	0	0	0	0	0	0	1	1	0	2
1990	MAR	3	K1	Topi	0	0	0	23	0	0	23	0	0	0	0	0	0	87	58	0	191
1990	MAR	3	K2	Topi	3	0	0	75	0	0	19	0	0	0	0	0	0	282	129	0	508
1990	MAR	3	K3	Topi	0	0	0	9	0	0	1	0	0	0	0	0	0	39	16	0	67
1990	MAR	3	K1	Warthog	2	0	0	11	0	0	3	0	0	0	0	0	0	0	0	24	40
1990	MAR	3	K2	Warthog	3	0	0	6	0	0	5	0	0	0	0	0	0	0	0	12	26
1990	MAR	3	K3	Warthog	0	0	0	2	0	0	3	0	0	0	0	0	0	0	0	10	15
1990	MAR	3	K1	Waterbuck	0	0	0	0	0	0	0	0	0	0	0	0	0	0	4	0	4
1990	MAR	3	K2	Waterbuck	0	0	0	0	0	0	0	0	0	0	0	0	0	2	0	0	2
1990	MAR	3	K3	Waterbuck	0	3	0	0	1	0	0	0	0	0	0	0	0	2	1	0	7
1990	MAR	3	K1	Zebra	0	0	0	10	0	0	20	0	0	0	0	0	23	0	0	172	225
1990	MAR	3	K2	Zebra	0	0	0	2	0	0	7	0	0	0	0	0	19	0	0	100	128
1990	MAR	3	K3	Zebra	0	0	0	1	0	0	0	0	0	0	0	0	3	0	0	14	18
1990	APR	4	K1	Giraffe	0	0	0	0	1	0	0	0	0	0	0	0	0	5	7	0	13
1990	APR	4	K2	Giraffe	0	0	0	3	3	5	2	0	0	0	0	0	0	37	15	0	65
1990	APR	4	K3	Giraffe	0	0	0	1	0	0	0	0	0	0	0	0	0	19	13	0	43
1990	APR	4	K1	Impala	1	6	0	0	11	5	0	0	4	0	0	6	0	143	28	0	204
1990	APR	4	K2	Impala	1	17	20	0	42	32	0	0	24	0	0	32	0	409	190	0	750
1990	APR	4	K3	Impala	0	34	24	0	37	29	0	0	21	0	0	28	0	306	145	0	621
1990	APR	4	K1	Hartebeest	0	0	0	1	0	0	6	0	0	0	0	1	0	15	3	0	26
1990	APR	4	K2	Hartebeest	2	0	0	15	0	0	9	0	0	4	13	3	0	68	21	0	134
1990	APR	4	K3	Hartebeest	5	0	0	16	0	0	13	0	0	10	39	8	0	136	69	0	296
1990	APR	4	K1	Ostrich	0	0	0	0	0	0	0	0	0	0	0	0	0	0	0	0	0
1990	APR	4	K2	Ostrich	0	0	0	0	0	0	0	0	0	0	0	0	0	30	16	0	46
1990	APR	4	K3	Ostrich	0	0	0	0	0	0	0	0	0	0	0	0	0	3	5	0	8
1990	APR	4	K1	Topi	0	0	0	4	0	0	21	0	0	0	0	0	0	80	58	0	163
1990	APR	4	K2	Topi	0	0	0	111	0	0	67	0	0	0	0	0	0	533	282	0	981
1990	APR	4	K3	Topi	0	0	0	9	0	0	9	0	0	0	0	0	0	74	23	0	115
1990	APR	4	K1	Warthog	0	0	0	0	0	0	8	0	0	0	0	0	0	0	0	7	15
1990	APR	4	K2	Warthog	0	0	0	9	0	0	11	0	0	0	0	0	0	0	0	20	37
1990	APR	4	K3	Warthog	0	0	0	1	0	0	2	0	0	0	0	0	0	0	0	12	15
1990	APR	4	K1	Waterbuck	0	0	0	0	0	0	0	0	0	0	0	0	0	1	1	0	2
1990	APR	4	K2	Waterbuck	0	0	0	0	2	0	0	0	0	0	0	0	0	14	2	0	18
1990	APR	4	K3	Waterbuck	0	0	0	0	0	0	0	0	0	0	0	0	0	0	0	0	0
1990	APR	4	K1	Zebra	0	0	0	2	0	0	2	0	0	0	0	0	3	0	0	20	27
1990	APR	4	K2	Zebra	0	0	0	3	0	0	5	0	0	0	0	0	13	0	0	85	104
1990	APR	4	K3	Zebra	0	0	0	2	0	0	3	0	0	0	0	0	3	0	0	48	56
1990	MAR	5	K1	Giraffe	0	0	0	0	0	7	0	0	0	0	0	0	0	5	5	0	17
1990	MAY	5	K1	Giraffe	0	0	0	0	0	0	0	0	0	0	0	0	0	0	0	0	0
1990	MAY	5	K2	Giraffe	0	0	0	0	1	0	0	0	0	0	0	0	0	7	6	0	14
1990	MAY	5	K3	Giraffe	0	0	0	0	0	0	0	0	0	0	0	0	0	3	6	0	9
1990	MAY	5	K1	Impala	0	15	8	0	30	10	0	0	19	0	0	24	0	226	90	0	422
1990	MAY	5	K2	Impala	6	63	52	0	105	41	0	0	45	0	0	46	0	927	233	0	1518
1990	MAY	5	K3	Impala	1	12	13	0	27	22	0	0	42	0	0	34	0	222	147	0	559
1990	MAY	5	K1	Hartebeest	0	0	0	2	0	0	5	0	0	0	1	1	0	9	5	0	23
1990	MAY	5	K2	Hartebeest	0	0	0	12	0	0	10	0	0	6	23	5	0	61	34	0	161
1990	MAY	5	K3	Hartebeest	4	0	0	18	0	0	13	0	0	15	24	20	0	84	51	0	230
1990	MAY	5	K1	Ostrich	0	0	0	0	0	0	0	0	0	0	0	0	0	0	0	0	0
1990	MAY	5	K2	Ostrich	0	0	0	0	0	0	0	0	0	0	0	0	0	17	11	0	28
1990	MAY	5	K3	Ostrich	0	0	0	0	0	0	0	0	0	0	0	0	0	3	6	0	9
1990	MAY	5	K1	Topi	0	0	0	28	0	0	8	0	0	0	0	0	0	99	54	0	189
1990	MAY	5	K2	Topi	0	0	0	116	0	0	93	0	0	0	0	0	0	671	248	0	1128
1990	MAY	5	K3	Topi	0	0	0	7	0	0	25	0	0	0	0	0	0	150	72	0	254
1990	MAY	5	K1	Warthog	0	0	0	0	0	0	7	0	0	0	0	0	0	0	0	3	10
1990	MAY	5	K2	Warthog	0	0	0	11	0	0	14	0	0	0	0	0	0	0	0	34	59
1990	MAY	5	K3	Warthog	0	0	0	1	0	0	1	0	0	0	0	0	0	0	0	6	8
1990	MAY	5	K1	Waterbuck	0	0	0	0	0	0	0	0	0	0	0	0	0	0	0	0	0
1990	MAY	5	K2	Waterbuck	0	0	0	0	0	0	0	0	0	0	0	0	0	9	1	0	10
1990	MAY	5	K3	Waterbuck	0	0	0	0	0	0	0	0	0	0	0	0	0	0	0	0	0
1990	MAY	5	K1	Zebra	0	0	0	3	0	0	6	0	0	0	0	0	12	0	0	58	79
1990	MAY	5	K2	Zebra	0	0	0	5	0	0	9	0	0	0	0	0	15	0	0	121	150
1990	MAY	5	K3	Zebra	0	0	0	0	0	0	5	0	0	0	0	0	9	0	0	77	91
1990	JUN	6	K1	Giraffe	0	0	0	0	0	1	0	0	0	0	0	0	0	0	3	0	4
1990	JUN	6	K2	Giraffe	0	0	0	1	1	0	0	0	0	0	0	0	0	20	8	0	30
1990	JUN	6	K3	Giraffe	0	0	0	0	2	0	0	0	0	0	0	0	0	11	7	0	20
1990	JUN	6	K1	Impala	19	11	3	0	22	6	0	0	18	0	0	7	0	159	60	0	309
1990	JUN	6	K2	Impala	10	42	30	0	73	21	0	0	36	0	0	20	0	397	130	0	756
1990	JUN	6	K3	Impala	3	23	9	0	27	20	0	0	40	0	0	26	0	230	83	3	464
1990	JUN	6	K1	Hartebeest	0	0	0	0	0	0	2	0	0	0	4	1	0	20	9	0	36
1990	JUN	6	K2	Hartebeest	0	0	0	7	0	0	3	0	0	2	8	3	0	33	12	0	68
1990	JUN	6	K3	Hartebeest	1	0	0	11	0	0	1	0	1	3	5	9	0	26	17	0	74
1990	JUN	6	K1	Ostrich	0	0	0	0	0	0	0	0	0	0	0	0	0	0	2	0	2
1990	JUN	6	K2	Ostrich	0	0	0	0	0	0	0	0	0	0	0	0	0	7	2	0	9
1990	JUN	6	K3	Ostrich	0	0	0	0	0	0	0	0	0	0	0	0	0	0	5	0	5
1990	JUN	6	K1	Topi	0	0	0	59	0	0	71	0	0	0	0	0	0	349	114	0	593
1990	JUN	6	K2	Topi	0	0	0	52	0	0	73	0	0	0	0	0	0	329	208	0	662
1990	JUN	6	K3	Topi	0	0	0	7	0	0	8	0	0	0	0	0	0	23	15	0	53
1990	JUN	6	K1	Warthog	0	0	0	2	0	0	9	0	0	0	0	0	0	0	0	12	23
1990	JUN	6	K2	Warthog	0	0	0	0	0	0	10	0	0	0	0	0	0	0	0	14	24
1990	JUN	6	K3	Warthog	0	0	0	0	0	0	0	0	0	0	0	0	0	0	0	4	4
1990	JUN	6	K1	Waterbuck	0	0	0	0	0	0	0	0	0	0	0	0	0	0	1	0	1
1990	JUN	6	K2	Waterbuck	0	0	2	0	0	3	0	0	0	0	0	0	0	2	2	0	9
1990	JUN	6	K3	Waterbuck	0	0	0	0	0	0	0	0	0	0	0	0	0	0	0	0	0
1990	JUN	6	K1	Zebra	0	0	0	14	0	0	28	0	0	0	0	0	64	0	0	337	443
1990	JUN	6	K2	Zebra	0	0	0	41	0	0	166	0	0	0	0	0	230	0	0	1298	1735
1990	JUN	6	K3	Zebra	0	0	0	14	0	0	27	0	0	0	0	0	44	0	0	382	467
1990	JUL	7	K1	Giraffe	0	0	0	0	1	0	1	0	0	0	0	0	0	4	2	0	8
1990	JUL	7	K2	Giraffe	2	0	0	0	3	0	0	0	0	0	0	0	0	12	1	0	18
1990	JUL	7	K3	Giraffe	0	0	0	2	3	0	0	0	0	0	0	0	0	29	17	0	51
1990	JUL	7	K1	Impala	5	10	2	0	12	4	0	0	28	0	0	11	0	85	41	0	198
1990	JUL	7	K2	Impala	20	27	10	0	45	25	0	0	30	0	0	15	0	239	92	0	503
1990	JUL	7	K3	Impala	1	15	9	0	44	20	0	0	34	0	0	14	0	200	75	0	412
1990	JUL	7	K1	Hartebeest	1	0	0	2	0	0	0	0	0	1	0	0	0	4	4	0	12
1990	JUL	7	K2	Hartebeest	1	0	0	0	0	0	0	0	0	0	3	2	0	7	12	0	25
1990	JUL	7	K3	Hartebeest	1	0	0	1	0	0	3	0	0	4	7	2	0	22	20	0	60
1990	JUL	7	K1	Ostrich	0	0	0	0	0	0	0	0	0	0	0	0	0	2	1	0	3
1990	JUL	7	K2	Ostrich	0	0	0	0	0	0	0	0	0	0	0	0	0	6	5	0	11
1990	JUL	7	K3	Ostrich	0	0	0	0	0	0	0	0	0	0	0	0	0	0	3	0	3
1990	JUL	7	K1	Topi	0	0	0	16	0	0	9	0	0	0	0	0	0	77	42	0	144
1990	JUL	7	K2	Topi	0	0	0	42	0	0	31	0	0	0	0	0	0	136	123	0	332
1990	JUL	7	K3	Topi	0	0	0	3	0	0	2	0	0	0	0	0	0	26	14	0	45
1990	JUL	7	K1	Warthog	0	0	0	0	0	0	13	0	0	0	0	0	0	0	0	22	35
1990	JUL	7	K2	Warthog	0	0	0	1	0	0	5	0	0	0	0	0	0	0	0	22	28
1990	JUL	7	K3	Warthog	0	0	0	0	0	0	0	0	0	0	0	0	0	0	0	0	0
1990	JUL	7	K1	Waterbuck	0	0	0	0	0	0	0	0	0	0	0	0	0	0	0	0	0
1990	JUL	7	K2	Waterbuck	0	0	0	0	0	0	0	0	0	0	0	0	0	0	0	0	0
1990	JUL	7	K3	Waterbuck	0	0	0	0	0	0	0	0	0	0	0	0	0	0	1	0	1
1990	JUL	7	K1	Zebra	3	0	0	12	0	0	44	0	0	0	0	0	72	0	0	482	614
1990	JUL	7	K2	Zebra	1	0	0	59	0	0	180	0	0	8	0	0	198	24	0	1593	2063
1990	JUL	7	K3	Zebra	0	0	0	22	0	0	48	0	0	0	0	0	54	0	0	488	612
1990	AUG	8	K1	Giraffe	0	0	0	0	0	0	0	0	0	0	0	0	0	0	0	0	0
1990	AUG	8	K2	Giraffe	1	0	0	1	2	1	0	0	0	0	0	0	0	22	6	0	33
1990	AUG	8	K3	Giraffe	0	0	0	0	0	0	0	0	0	0	0	0	0	10	2	0	12
1990	AUG	8	K1	Impala	0	0	0	0	0	1	0	0	0	0	0	0	0	1	6	0	8
1990	AUG	8	K2	Impala	30	34	9	0	54	19	0	0	32	0	0	8	0	307	81	0	574
1990	AUG	8	K3	Impala	11	16	5	0	47	5	0	0	20	0	0	20	0	231	65	0	420
1990	AUG	8	K1	Hartebeest	0	0	0	0	0	0	0	0	0	0	0	0	0	0	0	0	0
1990	AUG	8	K2	Hartebeest	0	0	0	6	0	0	2	0	0	2	5	0	0	28	13	0	56
1990	AUG	8	K3	Hartebeest	2	0	0	5	0	0	11	0	0	4	14	13	0	38	16	0	103
1990	AUG	8	K1	Ostrich	0	0	0	0	0	0	0	0	0	0	0	0	0	1	1	0	2
1990	AUG	8	K2	Ostrich	0	0	0	0	0	0	0	0	0	0	0	0	0	6	3	0	9
1990	AUG	8	K3	Ostrich	0	0	0	0	0	0	0	0	0	0	0	0	0	5	4	0	9
1990	AUG	8	K1	Topi	0	0	0	30	0	0	14	0	0	0	0	0	0	135	47	0	226
1990	AUG	8	K2	Topi	0	0	0	73	0	0	35	0	0	0	0	0	0	329	133	0	570
1990	AUG	8	K3	Topi	1	0	0	8	0	0	18	0	0	0	0	0	0	85	49	0	161
1990	AUG	8	K1	Warthog	0	0	0	1	0	0	9	0	0	0	0	0	0	0	0	10	20
1990	AUG	8	K2	Warthog	0	0	0	4	0	0	11	0	0	0	0	0	0	0	0	15	30
1990	AUG	8	K3	Warthog	0	0	0	0	0	0	0	0	0	0	0	0	0	0	0	6	6
1990	AUG	8	K1	Waterbuck	0	0	0	0	0	0	0	0	0	0	0	0	0	0	0	0	0
1990	AUG	8	K2	Waterbuck	0	0	0	0	0	0	0	0	0	0	0	0	0	2	2	0	4
1990	AUG	8	K3	Waterbuck	0	0	0	0	0	0	0	0	0	0	0	0	0	0	0	0	0
1990	AUG	8	K1	Zebra	0	0	0	19	0	0	46	0	0	0	0	0	38	0	0	424	527
1990	AUG	8	K2	Zebra	0	0	0	11	0	0	64	0	0	0	0	0	64	0	0	503	642
1990	AUG	8	K3	Zebra	0	0	0	9	0	0	37	0	0	0	0	0	36	0	0	283	365
1990	SEP	9	K1	Giraffe	0	0	0	0	0	0	0	0	0	0	0	0	0	0	0	0	0
1990	SEP	9	K2	Giraffe	2	0	0	2	1	2	0	0	0	0	0	0	0	13	9	0	29
1990	SEP	9	K3	Giraffe	0	0	0	0	2	3	0	0	0	0	0	0	0	8	1	0	14
1990	SEP	9	K1	Impala	1	7	1	0	11	4	0	0	12	0	0	5	0	46	49	0	136
1990	SEP	9	K2	Impala	9	15	3	0	18	10	0	0	5	0	0	4	0	135	47	0	246
1990	SEP	9	K3	Impala	8	16	3	0	30	4	0	0	11	0	0	4	0	217	48	0	341
1990	SEP	9	K1	Hartebeest	0	0	0	1	0	0	2	0	0	2	3	1	0	11	4	0	24
1990	SEP	9	K2	Hartebeest	0	0	0	1	0	0	8	0	0	1	13	5	0	29	20	0	77
1990	SEP	9	K3	Hartebeest	3	0	0	6	0	0	6	0	0	5	5	14	0	44	24	0	107
1990	SEP	9	K1	Ostrich	0	0	0	0	0	0	0	0	0	0	0	0	0	0	0	0	0
1990	SEP	9	K2	Ostrich	0	0	0	0	0	0	0	0	0	0	0	0	0	9	4	0	13
1990	SEP	9	K3	Ostrich	0	0	0	0	0	0	0	0	0	0	0	0	0	3	2	0	5
1990	SEP	9	K1	Topi	6	0	0	0	0	0	0	0	0	0	0	0	0	12	12	0	30
1990	SEP	9	K2	Topi	19	0	0	76	0	0	47	0	0	0	0	0	0	291	129	0	562
1990	SEP	9	K3	Topi	23	0	0	13	0	0	22	0	0	0	0	0	0	70	58	0	186
1990	SEP	9	K1	Warthog	3	0	0	11	0	0	2	0	0	0	0	0	0	0	0	22	38
1990	SEP	9	K2	Warthog	0	0	0	0	0	0	4	0	0	0	0	0	0	0	0	22	26
1990	SEP	9	K3	Warthog	0	0	0	0	0	0	1	0	0	0	0	0	0	0	0	7	8
1990	SEP	9	K1	Waterbuck	0	0	0	0	0	0	0	0	0	0	0	0	0	0	0	0	0
1990	SEP	9	K2	Waterbuck	0	0	0	0	1	0	0	0	0	0	0	0	0	2	0	0	3
1990	SEP	9	K3	Waterbuck	0	0	0	0	0	0	0	0	0	0	0	0	0	0	0	0	0
1990	SEP	9	K1	Zebra	2	0	0	20	0	0	60	0	0	0	0	0	45	0	0	491	618
1990	SEP	9	K2	Zebra	4	0	0	19	0	0	67	0	0	0	0	0	60	0	0	732	882
1990	SEP	9	K3	Zebra	0	0	0	5	0	0	31	0	0	0	0	0	26	0	0	404	466
1990	OCT	10	K1	Giraffe	4	0	0	0	0	0	0	0	0	0	0	0	0	6	1	0	11
1990	OCT	10	K2	Giraffe	3	0	0	1	0	0	0	0	0	0	0	0	0	8	3	0	15
1990	OCT	10	K3	Giraffe	0	0	0	0	0	0	0	0	0	0	0	0	0	2	2	0	4
1990	OCT	10	K1	Impala	8	5	0	0	6	1	0	0	4	0	0	2	0	18	32	1	76
1990	OCT	10	K2	Impala	26	9	1	0	24	11	0	0	6	0	0	5	0	154	41	0	277
1990	OCT	10	K3	Impala	6	18	2	0	30	11	0	0	20	0	0	11	0	175	75	0	348
1990	OCT	10	K1	Hartebeest	0	0	0	1	0	0	2	0	0	2	1	1	0	10	1	0	18
1990	OCT	10	K2	Hartebeest	1	0	0	0	0	0	0	0	0	0	3	1	0	11	2	0	18
1990	OCT	10	K3	Hartebeest	1	0	0	5	0	0	3	0	0	1	4	1	0	16	9	0	40
1990	OCT	10	K1	Ostrich	0	0	0	0	0	0	0	0	0	0	0	0	0	0	0	0	0
1990	OCT	10	K2	Ostrich	0	0	0	0	0	0	0	0	0	0	0	0	0	3	1	0	4
1990	OCT	10	K3	Ostrich	0	0	0	0	0	0	0	0	0	0	0	0	0	4	3	0	7
1990	OCT	10	K1	Topi	38	0	0	6	0	0	9	0	0	0	0	0	0	58	30	0	141
1990	OCT	10	K2	Topi	20	0	0	9	0	0	11	0	0	0	0	0	0	41	129	0	210
1990	OCT	10	K3	Topi	32	0	0	7	0	0	11	0	0	0	0	0	0	66	37	0	153
1990	OCT	10	K1	Warthog	32	0	0	0	0	0	9	0	0	0	0	0	0	26	0	8	76
1990	OCT	10	K2	Warthog	18	0	0	5	0	0	1	0	0	0	0	0	0	29	0	3	58
1990	OCT	10	K3	Warthog	15	0	0	0	0	0	0	0	0	0	0	0	0	15	0	0	30
1990	OCT	10	K1	Waterbuck	0	0	0	0	0	0	0	0	0	0	0	0	0	1	0	0	1
1990	OCT	10	K2	Waterbuck	0	0	0	0	0	0	0	0	0	0	0	0	0	0	0	0	0
1990	OCT	10	K3	Waterbuck	0	1	0	0	2	1	0	0	0	0	0	1	0	5	0	0	10
1990	OCT	10	K1	Zebra	6	0	0	22	0	0	69	0	0	0	0	0	92	745	0	0	934
1990	OCT	10	K2	Zebra	5	0	0	17	0	0	89	0	0	0	0	0	87	515	0	0	713
1990	OCT	10	K3	Zebra	1	0	0	12	0	0	82	0	0	0	0	0	64	613	0	3	775
1990	NOV	11	K1	Giraffe	0	0	0	0	1	0	0	0	0	0	0	0	0	3	2	0	6
1990	NOV	11	K2	Giraffe	0	0	0	0	0	0	0	0	0	0	0	0	0	14	4	0	18
1990	NOV	11	K3	Giraffe	4	0	0	0	2	1	0	0	0	0	0	0	0	27	5	0	39
1990	NOV	11	K1	Impala	2	10	0	0	15	3	0	0	10	0	0	3	0	190	45	0	278
1990	NOV	11	K2	Impala	4	41	13	0	42	14	0	0	5	0	0	8	0	209	68	0	404
1990	NOV	11	K3	Impala	7	17	10	0	16	3	0	0	5	0	0	5	0	151	32	0	246
1990	NOV	11	K1	Hartebeest	0	0	0	0	0	0	0	0	0	1	0	1	0	1	9	0	12
1990	NOV	11	K2	Hartebeest	1	0	0	5	0	0	3	0	0	1	1	0	0	16	4	0	31
1990	NOV	11	K3	Hartebeest	5	0	0	8	0	0	7	0	0	3	9	2	0	49	13	0	96
1990	NOV	11	K1	Ostrich	0	0	0	0	0	0	0	0	0	0	0	0	0	2	3	0	5
1990	NOV	11	K2	Ostrich	0	0	0	0	0	0	0	0	0	0	0	0	0	9	2	0	11
1990	NOV	11	K3	Ostrich	0	0	0	0	0	0	0	0	0	0	0	0	0	8	4	0	12
1990	NOV	11	K1	Topi	12	0	0	3	0	0	8	0	0	0	0	0	0	34	50	0	107
1990	NOV	11	K2	Topi	67	0	0	52	0	0	45	0	0	0	0	0	0	162	163	0	489
1990	NOV	11	K3	Topi	6	0	0	12	0	0	3	0	0	0	0	0	0	31	34	0	86
1990	NOV	11	K1	Warthog	11	0	0	5	0	0	6	0	0	0	0	0	0	24	0	1	47
1990	NOV	11	K2	Warthog	13	0	0	6	0	0	4	0	0	0	0	0	0	14	0	5	42
1990	NOV	11	K3	Warthog	5	0	0	0	0	0	2	0	0	0	0	0	0	14	0	0	21
1990	NOV	11	K1	Waterbuck	0	0	0	0	1	0	0	0	0	0	0	0	0	4	3	0	8
1990	NOV	11	K2	Waterbuck	0	0	0	0	2	0	0	0	0	0	0	0	0	2	0	0	4
1990	NOV	11	K3	Waterbuck	0	0	0	0	0	0	0	0	0	0	0	0	0	2	1	0	3
1990	NOV	11	K1	Zebra	9	0	0	32	0	0	112	0	0	0	0	0	89	854	0	0	1096
1990	NOV	11	K2	Zebra	7	0	1	7	0	0	50	0	0	0	0	0	66	495	2	21	649
1990	NOV	11	K3	Zebra	4	0	0	8	0	0	22	0	0	0	0	0	14	282	0	0	330
1990	DEC	12	K1	Giraffe	0	0	0	0	0	0	0	0	0	0	0	0	0	3	1	0	4
1990	DEC	12	K2	Giraffe	1	0	0	1	1	0	0	0	0	0	0	0	0	14	0	0	17
1990	DEC	12	K3	Giraffe	0	0	0	0	0	1	0	0	0	0	0	0	0	14	7	0	22
1990	DEC	12	K1	Impala	3	14	2	0	7	9	0	0	9	0	0	3	0	85	41	0	173
1990	DEC	12	K2	Impala	14	21	14	0	30	25	0	0	7	0	0	13	0	195	93	0	412
1990	DEC	12	K3	Impala	26	30	19	0	48	25	0	0	23	0	1	32	0	284	109	0	597
1990	DEC	12	K1	Hartebeest	0	0	0	1	0	0	0	0	0	1	1	1	0	9	4	0	17
1990	DEC	12	K2	Hartebeest	1	0	0	4	0	0	1	0	0	1	4	5	0	14	10	0	40
1990	DEC	12	K3	Hartebeest	6	0	0	15	6	0	5	0	0	4	13	3	0	78	21	0	151
1990	DEC	12	K1	Ostrich	0	0	0	0	0	0	0	0	0	0	0	0	0	0	0	0	0
1990	DEC	12	K2	Ostrich	0	0	0	0	0	0	0	0	0	0	0	0	0	0	0	0	0
1990	DEC	12	K3	Ostrich	0	0	0	0	0	0	0	0	0	0	0	0	0	7	4	0	11
1990	DEC	12	K1	Topi	5	0	0	33	0	0	1	0	0	0	0	0	0	48	44	0	131
1990	DEC	12	K2	Topi	11	0	0	39	0	0	21	0	0	0	0	0	0	114	122	0	307
1990	DEC	12	K3	Topi	2	0	0	21	0	0	9	0	0	0	0	0	0	72	45	0	149
1990	DEC	12	K1	Warthog	0	0	0	8	0	0	6	0	0	0	0	0	0	0	0	16	30
1990	DEC	12	K2	Warthog	17	0	0	3	0	0	9	0	0	0	0	0	0	0	0	25	54
1990	DEC	12	K3	Warthog	11	0	0	1	0	0	4	0	0	0	0	0	0	0	0	14	30
1990	DEC	12	K1	Waterbuck	0	0	0	2	3	0	0	0	0	0	0	1	0	13	2	0	21
1990	DEC	12	K2	Waterbuck	0	0	0	0	1	0	0	0	0	0	0	0	0	10	1	0	12
1990	DEC	12	K3	Waterbuck	1	0	0	1	2	0	0	0	0	0	0	0	0	4	1	0	9
1990	DEC	12	K1	Zebra	11	0	0	20	0	0	33	0	0	0	0	0	26	0	0	314	404
1990	DEC	12	K2	Zebra	6	0	0	13	0	0	35	0	0	0	0	0	31	0	0	286	371
1990	DEC	12	K3	Zebra	12	0	0	11	0	0	34	0	0	0	0	0	46	0	0	575	678
1991	JAN	1	K1	Giraffe	0	0	0	0	2	0	0	0	0	0	0	0	0	6	2	0	10
1991	JAN	1	K2	Giraffe	1	0	0	2	1	0	0	0	0	0	0	0	0	19	7	0	30
1991	JAN	1	K3	Giraffe	0	0	0	0	3	0	0	0	0	0	0	0	0	27	4	0	34
1991	JAN	1	K1	Impala	2	23	16	2	15	2	0	0	2	0	0	4	0	146	51	0	263
1991	JAN	1	K2	Impala	5	24	9	0	37	4	0	0	1	0	0	1	0	157	37	0	275
1991	JAN	1	K3	Impala	2	19	17	0	54	12	0	0	7	0	0	14	0	235	60	0	420
1991	JAN	1	K1	Hartebeest	0	0	0	2	0	0	0	0	0	1	1	0	0	6	3	0	13
1991	JAN	1	K2	Hartebeest	0	0	0	0	0	0	0	0	2	0	0	0	0	2	10	0	14
1991	JAN	1	K3	Hartebeest	1	0	0	8	0	0	8	0	0	5	18	6	0	55	18	0	119
1991	JAN	1	K1	Ostrich	0	0	0	0	0	0	0	0	0	0	0	0	0	7	2	0	9
1991	JAN	1	K2	Ostrich	0	0	0	0	0	0	0	0	0	0	0	0	0	2	1	0	3
1991	JAN	1	K3	Ostrich	0	0	0	0	0	0	0	0	0	0	0	0	0	7	3	0	10
1991	JAN	1	K1	Topi	0	0	11	18	0	0	1	0	0	0	0	0	0	47	56	0	133
1991	JAN	1	K2	Topi	0	0	0	57	0	0	3	0	0	0	0	0	0	114	141	0	315
1991	JAN	1	K3	Topi	0	0	0	25	0	0	1	0	0	0	0	0	0	69	22	0	117
1991	JAN	1	K1	Warthog	0	0	5	28	0	0	6	0	0	0	0	0	0	4	5	28	76
1991	JAN	1	K2	Warthog	10	0	0	31	0	0	7	0	0	0	0	0	0	0	0	33	81
1991	JAN	1	K3	Warthog	0	0	0	9	0	0	3	0	0	0	0	0	0	0	0	8	20
1991	JAN	1	K1	Waterbuck	0	0	0	2	0	1	0	0	0	0	0	0	0	9	2	0	14
1991	JAN	1	K2	Waterbuck	0	0	0	0	1	0	0	0	0	0	0	0	0	3	1	0	5
1991	JAN	1	K3	Waterbuck	0	0	0	0	3	1	0	0	0	0	0	2	0	7	4	0	17
1991	JAN	1	K1	Zebra	0	0	0	3	0	0	12	0	0	0	0	0	11	0	0	129	155
1991	JAN	1	K2	Zebra	4	0	0	13	0	0	14	0	0	0	0	0	16	0	0	180	227
1991	JAN	1	K3	Zebra	4	0	0	2	0	0	10	0	0	0	0	0	7	0	0	80	103
1991	FEB	2	K1	Giraffe	2	0	0	0	4	0	0	0	0	0	0	0	0	12	1	0	19
1991	FEB	2	K2	Giraffe	0	0	0	1	1	0	0	0	0	0	0	0	0	15	4	0	21
1991	FEB	2	K3	Giraffe	0	0	0	0	1	0	0	0	0	0	0	0	0	5	1	0	7
1991	FEB	2	K1	Impala	16	21	16	0	11	4	0	0	3	0	0	4	0	104	54	0	233
1991	FEB	2	K2	Impala	11	29	23	0	35	17	0	0	8	0	0	5	0	150	65	0	343
1991	FEB	2	K3	Impala	8	15	9	0	32	20	0	0	24	0	0	16	0	167	71	0	362
1991	FEB	2	K1	Hartebeest	0	0	0	2	0	0	0	0	0	0	0	1	0	5	8	0	16
1991	FEB	2	K2	Hartebeest	0	0	0	1	0	0	4	0	0	1	5	15	0	16	21	0	63
1991	FEB	2	K3	Hartebeest	0	0	0	12	0	0	1	0	0	14	17	6	0	62	15	0	127
1991	FEB	2	K1	Ostrich	0	0	0	0	0	0	0	0	0	0	0	0	0	17	6	0	23
1991	FEB	2	K2	Ostrich	0	0	0	0	0	0	0	0	0	0	0	0	0	12	8	0	20
1991	FEB	2	K3	Ostrich	0	0	0	0	0	0	0	0	0	0	0	0	0	6	5	0	11
1991	FEB	2	K1	Topi	1	0	0	15	0	0	1	0	0	0	0	0	0	37	38	0	92
1991	FEB	2	K2	Topi	0	0	0	36	0	0	44	0	0	0	0	0	0	160	145	0	385
1991	FEB	2	K3	Topi	0	0	0	47	0	0	0	0	0	0	0	0	0	102	23	0	172
1991	FEB	2	K1	Warthog	0	0	0	8	0	0	10	0	0	0	0	0	0	16	0	0	34
1991	FEB	2	K2	Warthog	4	0	0	34	0	0	15	0	0	0	0	0	0	0	0	44	97
1991	FEB	2	K3	Warthog	0	0	0	3	0	0	5	0	0	0	0	0	0	0	0	8	16
1991	FEB	2	K1	Waterbuck	0	0	0	0	0	0	0	0	0	0	0	0	0	0	0	0	0
1991	FEB	2	K2	Waterbuck	0	0	0	0	0	0	0	0	0	0	0	0	0	0	0	0	0
1991	FEB	2	K3	Waterbuck	0	0	0	0	0	0	0	0	0	0	0	0	0	3	1	0	4
1991	FEB	2	K1	Zebra	0	0	0	4	0	0	8	0	0	0	0	0	5	0	0	39	56
1991	FEB	2	K2	Zebra	2	0	0	2	0	0	9	0	0	0	0	0	6	0	0	115	134
1991	FEB	2	K3	Zebra	2	0	0	7	0	0	3	0	0	0	0	0	11	0	0	63	86
1991	MAR	3	K1	Giraffe	0	0	0	0	0	0	0	0	0	0	0	0	0	0	0	0	0
1991	MAR	3	K2	Giraffe	0	0	0	0	0	0	0	0	0	0	0	0	0	3	1	0	4
1991	MAR	3	K3	Giraffe	0	0	0	1	2	0	0	0	0	0	0	0	0	21	5	0	29
1991	MAR	3	K1	Impala	0	4	4	0	8	2	0	0	7	0	0	0	0	46	55	0	126
1991	MAR	3	K2	Impala	11	72	51	0	72	27	0	0	28	0	0	13	0	438	128	0	840
1991	MAR	3	K3	Impala	19	56	33	0	48	27	0	0	15	0	0	10	0	243	92	0	543
1991	MAR	3	K1	Hartebeest	0	0	0	0	0	0	0	0	0	0	0	0	0	0	0	0	0
1991	MAR	3	K2	Hartebeest	0	0	0	11	0	0	7	0	0	2	4	7	0	38	27	0	96
1991	MAR	3	K3	Hartebeest	5	0	0	13	0	0	4	0	0	6	3	2	0	53	24	0	110
1991	MAR	3	K1	Ostrich	0	0	0	0	0	0	0	0	0	0	0	0	0	9	3	0	12
1991	MAR	3	K2	Ostrich	0	0	0	0	0	0	0	0	0	0	0	0	0	10	4	0	14
1991	MAR	3	K3	Ostrich	0	0	0	0	0	0	0	0	0	0	0	0	0	7	2	0	9
1991	MAR	3	K1	Topi	1	0	0	19	0	0	3	0	0	0	0	0	0	88	77	0	188
1991	MAR	3	K2	Topi	0	0	0	61	0	0	7	0	0	0	0	0	0	147	98	0	313
1991	MAR	3	K3	Topi	0	0	0	58	0	0	7	0	0	0	0	0	0	148	50	0	263
1991	MAR	3	K1	Warthog	0	0	0	10	0	0	9	0	0	0	0	0	0	0	0	26	45
1991	MAR	3	K2	Warthog	0	0	0	19	0	0	16	0	0	0	0	0	0	0	0	51	86
1991	MAR	3	K3	Warthog	0	0	0	10	0	0	1	0	0	0	0	0	0	0	0	16	27
1991	MAR	3	K1	Waterbuck	0	0	1	0	3	3	0	0	0	0	0	0	0	8	2	0	17
1991	MAR	3	K2	Waterbuck	0	0	0	0	0	0	0	0	0	0	0	0	0	1	2	0	3
1991	MAR	3	K3	Waterbuck	0	0	0	0	1	0	0	0	0	0	0	0	0	6	0	0	7
1991	MAR	3	K1	Zebra	2	0	0	13	0	0	27	0	0	0	0	0	68	0	0	411	521
1991	MAR	3	K2	Zebra	7	0	0	28	0	0	41	0	0	0	0	0	42	0	0	318	436
1991	MAR	3	K3	Zebra	3	0	0	3	0	0	6	0	0	0	0	0	13	0	0	118	143
1991	APR	4	K1	Giraffe	0	0	0	0	0	0	0	0	0	0	0	0	0	0	0	0	0
1991	APR	4	K2	Giraffe	0	0	0	1	0	1	0	0	0	0	0	0	0	8	4	0	14
1991	APR	4	K3	Giraffe	0	0	0	0	5	0	0	0	0	0	0	0	0	30	25	0	60
1991	APR	4	K1	Impala	7	17	18	0	31	9	0	0	6	0	0	2	0	140	41	0	271
1991	APR	4	K2	Impala	24	60	36	0	115	23	0	0	22	0	0	10	0	577	123	0	990
1991	APR	4	K3	Impala	6	24	20	0	72	20	0	0	22	0	0	24	0	461	108	0	757
1991	APR	4	K1	Hartebeest	0	0	0	1	0	0	0	0	0	0	0	0	0	4	1	0	6
1991	APR	4	K2	Hartebeest	0	0	0	3	0	0	8	0	0	5	7	1	0	42	11	0	77
1991	APR	4	K3	Hartebeest	3	0	0	25	0	0	0	0	0	7	8	1	0	47	22	0	113
1991	APR	4	K1	Ostrich	0	0	0	0	0	0	0	0	0	0	0	0	0	4	1	0	5
1991	APR	4	K2	Ostrich	0	0	0	0	0	0	0	0	0	0	0	0	0	5	6	0	11
1991	APR	4	K3	Ostrich	0	0	0	0	0	0	0	0	0	0	0	0	0	9	4	0	13
1991	APR	4	K1	Topi	0	0	0	5	0	0	0	0	0	0	0	0	0	39	79	0	123
1991	APR	4	K2	Topi	0	0	0	61	0	0	25	0	0	0	0	0	0	176	179	0	441
1991	APR	4	K3	Topi	0	0	0	2	0	0	19	0	0	0	0	0	0	60	31	0	112
1991	APR	4	K1	Warthog	0	0	0	5	0	0	15	0	0	0	0	0	0	0	0	32	52
1991	APR	4	K2	Warthog	0	0	0	8	0	0	21	0	0	0	0	0	0	0	0	48	77
1991	APR	4	K3	Warthog	0	0	0	0	0	0	5	0	0	0	0	0	0	0	0	6	11
1991	APR	4	K1	Waterbuck	0	0	0	0	0	0	0	0	0	0	0	0	0	1	1	0	2
1991	APR	4	K2	Waterbuck	0	0	0	0	1	0	0	0	0	0	0	0	0	6	0	0	7
1991	APR	4	K3	Waterbuck	0	0	0	0	0	2	0	0	4	0	0	1	0	0	3	0	10
1991	APR	4	K1	Zebra	0	0	0	2	0	0	6	0	0	0	0	0	13	0	0	71	92
1991	APR	4	K2	Zebra	0	0	0	6	0	0	16	0	0	0	0	0	19	0	0	167	208
1991	APR	4	K3	Zebra	2	0	0	12	0	0	17	0	0	0	0	0	29	0	0	191	251
1991	MAY	5	K1	Giraffe	1	0	0	1	0	0	0	0	0	0	0	0	0	1	1	0	4
1991	MAY	5	K2	Giraffe	1	0	0	5	2	0	0	0	0	0	0	0	0	13	12	0	33
1991	MAY	5	K3	Giraffe	1	0	0	0	0	1	0	0	0	0	0	0	0	9	3	0	14
1991	MAY	5	K1	Impala	2	10	4	0	31	16	0	0	9	0	0	12	0	220	65	0	369
1991	MAY	5	K2	Impala	22	43	9	0	54	23	0	0	9	0	0	8	0	474	75	0	717
1991	MAY	5	K3	Impala	4	12	10	0	24	14	0	0	14	0	0	9	0	256	76	0	419
1991	MAY	5	K1	Hartebeest	0	0	0	0	0	0	0	0	0	0	0	1	0	9	8	0	18
1991	MAY	5	K2	Hartebeest	2	0	0	5	0	0	3	0	0	5	7	3	0	41	8	0	74
1991	MAY	5	K3	Hartebeest	2	0	0	11	0	0	7	0	0	7	6	4	0	27	10	0	74
1991	MAY	5	K1	Ostrich	0	0	0	0	0	0	0	0	0	0	0	0	0	4	0	0	4
1991	MAY	5	K2	Ostrich	0	0	0	0	0	0	0	0	0	0	0	0	0	0	1	0	1
1991	MAY	5	K3	Ostrich	0	0	0	0	0	0	0	0	0	0	0	0	0	6	3	0	9
1991	MAY	5	K1	Topi	0	0	0	2	0	0	11	0	0	0	0	0	0	15	51	0	79
1991	MAY	5	K2	Topi	1	0	0	14	0	0	34	0	0	0	0	0	0	110	95	0	254
1991	MAY	5	K3	Topi	0	0	0	3	0	0	27	0	0	0	0	0	0	78	20	0	128
1991	MAY	5	K1	Warthog	0	0	0	0	0	0	5	0	0	0	0	0	0	0	0	16	21
1991	MAY	5	K2	Warthog	0	0	0	0	0	0	2	0	0	0	0	0	0	0	0	9	11
1991	MAY	5	K3	Warthog	0	0	0	3	0	0	3	0	0	0	0	0	0	0	0	5	11
1991	MAY	5	K1	Waterbuck	0	0	0	0	0	0	0	0	0	0	0	0	0	1	1	0	2
1991	MAY	5	K2	Waterbuck	0	0	0	0	1	0	0	0	0	0	0	0	0	5	1	0	7
1991	MAY	5	K3	Waterbuck	0	0	0	0	0	0	0	0	0	0	0	0	0	0	0	0	0
1991	MAY	5	K1	Zebra	13	0	0	73	0	0	66	0	0	0	0	0	50	0	0	672	874
1991	MAY	5	K2	Zebra	2	0	0	3	0	0	2	0	0	0	0	0	10	0	0	110	127
1991	MAY	5	K3	Zebra	2	0	0	8	0	0	4	0	0	0	0	0	21	0	0	167	202
1991	JUN	6	K1	Giraffe	0	0	0	0	0	0	0	0	0	0	0	0	0	0	2	0	2
1991	JUN	6	K2	Giraffe	0	0	0	1	2	0	0	0	0	0	0	0	0	12	3	0	19
1991	JUN	6	K3	Giraffe	0	0	0	0	1	1	0	0	0	0	0	0	0	5	0	0	7
1991	JUN	6	K1	Impala	3	38	10	0	37	10	0	0	15	0	0	14	0	169	89	0	385
1991	JUN	6	K2	Impala	15	96	42	0	142	55	0	0	21	0	0	18	0	496	118	0	1003
1991	JUN	6	K3	Impala	21	37	28	0	35	22	0	0	29	0	0	9	0	191	87	0	459
1991	JUN	6	K1	Hartebeest	0	0	0	0	0	0	0	0	0	0	0	0	0	5	6	0	11
1991	JUN	6	K2	Hartebeest	0	0	0	5	0	0	6	0	0	3	8	2	0	29	11	0	64
1991	JUN	6	K3	Hartebeest	4	0	0	16	0	0	12	0	0	6	15	3	0	69	18	0	143
1991	JUN	6	K1	Ostrich	0	0	0	0	0	0	0	0	0	0	0	0	0	7	1	0	8
1991	JUN	6	K2	Ostrich	0	0	0	0	0	0	0	0	0	0	0	0	0	11	4	0	15
1991	JUN	6	K3	Ostrich	0	0	0	0	0	0	0	0	0	0	0	0	0	12	4	0	16
1991	JUN	6	K1	Topi	0	0	0	55	0	0	61	0	0	0	0	0	0	205	84	0	405
1991	JUN	6	K2	Topi	0	0	0	53	0	0	26	0	0	0	0	0	0	190	248	0	517
1991	JUN	6	K3	Topi	0	0	0	3	0	0	12	0	0	0	0	0	0	32	36	0	83
1991	JUN	6	K1	Warthog	0	0	0	0	0	0	10	0	0	0	0	0	0	0	0	13	23
1991	JUN	6	K2	Warthog	0	0	0	5	0	0	10	0	0	0	0	0	0	0	0	26	41
1991	JUN	6	K3	Warthog	0	0	0	1	0	0	2	0	0	0	0	0	0	0	0	6	9
1991	JUN	6	K1	Waterbuck	0	0	0	0	0	0	0	0	0	0	0	0	0	0	0	0	0
1991	JUN	6	K2	Waterbuck	1	0	0	0	1	0	0	0	0	0	0	0	0	7	0	0	9
1991	JUN	6	K3	Waterbuck	0	0	0	0	0	0	0	0	0	0	0	0	0	0	0	0	0
1991	JUN	6	K1	Zebra	1	0	0	10	0	0	26	0	0	0	0	0	24	0	0	201	262
1991	JUN	6	K2	Zebra	0	0	0	0	0	0	12	0	0	0	0	0	13	0	0	131	156
1991	JUN	6	K3	Zebra	0	0	0	1	0	0	5	0	0	0	0	0	11	0	0	98	115
1991	JUL	7	K1	Giraffe	0	0	0	0	0	0	0	0	0	0	0	0	0	2	0	0	2
1991	JUL	7	K2	Giraffe	0	0	0	2	1	0	0	0	0	0	0	0	0	25	5	0	33
1991	JUL	7	K3	Giraffe	0	0	0	0	0	0	0	0	0	0	0	0	0	1	3	0	4
1991	JUL	7	K1	Impala	2	5	3	0	12	4	0	0	21	0	0	14	0	81	59	0	201
1991	JUL	7	K2	Impala	10	12	5	0	27	22	0	0	9	0	0	9	0	83	49	0	226
1991	JUL	7	K3	Impala	1	6	3	0	16	3	0	0	5	0	0	7	0	65	44	0	150
1991	JUL	7	K1	Hartebeest	0	0	0	1	0	0	1	0	0	1	3	1	0	7	4	0	18
1991	JUL	7	K2	Hartebeest	0	0	0	2	0	0	4	0	0	0	7	0	0	21	6	0	40
1991	JUL	7	K3	Hartebeest	6	0	0	16	0	0	13	0	0	5	7	2	0	55	12	0	116
1991	JUL	7	K1	Ostrich	0	0	0	0	0	0	0	0	0	0	0	0	0	0	0	0	0
1991	JUL	7	K2	Ostrich	0	0	0	0	0	0	0	0	0	0	0	0	0	3	1	0	4
1991	JUL	7	K3	Ostrich	0	0	0	0	0	0	0	0	0	0	0	0	0	5	2	0	7
1991	JUL	7	K1	Topi	0	0	0	5	0	0	18	0	0	0	0	0	0	25	26	0	74
1991	JUL	7	K2	Topi	0	0	0	92	0	0	115	0	0	0	0	0	0	450	245	0	902
1991	JUL	7	K3	Topi	0	0	0	4	0	0	4	0	0	0	0	0	0	25	21	0	54
1991	JUL	7	K1	Warthog	0	0	0	0	0	0	5	0	0	0	0	0	0	0	0	13	18
1991	JUL	7	K2	Warthog	0	0	0	0	0	0	2	0	0	0	0	0	0	0	0	6	8
1991	JUL	7	K3	Warthog	0	0	0	0	0	0	0	0	0	0	0	0	0	0	0	6	6
1991	JUL	7	K1	Waterbuck	0	0	0	0	0	0	0	0	0	0	0	0	0	0	0	0	0
1991	JUL	7	K2	Waterbuck	0	0	0	0	0	0	0	0	0	0	0	0	0	1	1	0	2
1991	JUL	7	K3	Waterbuck	0	0	0	0	0	0	0	0	0	0	0	0	0	4	1	0	5
1991	JUL	7	K1	Zebra	1	0	0	6	0	0	28	0	0	0	0	0	50	0	0	269	354
1991	JUL	7	K2	Zebra	2	0	0	26	0	0	96	0	0	0	0	0	144	0	0	860	1128
1991	JUL	7	K3	Zebra	0	0	0	4	0	0	26	0	0	0	0	0	30	0	0	316	376
1991	AUG	8	K1	Giraffe	0	0	0	0	0	0	0	0	0	0	0	0	0	0	0	0	0
1991	AUG	8	K2	Giraffe	0	0	0	0	2	0	0	0	0	0	0	0	0	12	3	0	17
1991	AUG	8	K3	Giraffe	0	0	0	0	0	0	0	0	0	0	0	0	0	0	2	0	2
1991	AUG	8	K1	Impala	3	11	7	0	2	19	0	0	10	0	0	5	0	103	25	0	185
1991	AUG	8	K2	Impala	19	35	11	0	62	31	0	0	7	0	0	2	0	236	34	0	437
1991	AUG	8	K3	Impala	2	25	10	0	28	18	0	0	10	0	0	8	0	148	48	0	297
1991	AUG	8	K1	Hartebeest	0	0	0	0	0	0	0	0	0	0	0	0	0	0	0	0	0
1991	AUG	8	K2	Hartebeest	0	0	0	1	0	0	0	0	0	0	1	2	0	4	12	0	20
1991	AUG	8	K3	Hartebeest	3	0	0	10	0	0	8	0	0	5	11	5	0	40	16	0	98
1991	AUG	8	K1	Ostrich	0	0	0	0	0	0	0	0	0	0	0	0	0	3	2	0	5
1991	AUG	8	K2	Ostrich	0	0	0	0	0	0	0	0	0	0	0	0	0	4	1	0	5
1991	AUG	8	K3	Ostrich	0	0	0	0	0	0	0	0	0	0	0	0	0	1	1	0	2
1991	AUG	8	K1	Topi	0	0	0	0	0	0	0	0	0	0	0	0	0	0	47	0	47
1991	AUG	8	K2	Topi	0	0	0	4	0	0	7	0	0	0	0	0	0	15	97	0	123
1991	AUG	8	K3	Topi	0	0	0	19	0	0	16	0	0	0	0	0	0	78	23	0	136
1991	AUG	8	K1	Warthog	16	0	0	0	0	0	2	0	0	0	0	0	0	0	0	14	32
1991	AUG	8	K2	Warthog	6	0	0	0	0	1	8	0	0	0	0	0	0	0	0	22	37
1991	AUG	8	K3	Warthog	0	0	0	0	0	0	4	0	0	0	0	0	0	0	0	10	14
1991	AUG	8	K1	Waterbuck	0	0	0	0	0	0	0	0	0	0	0	0	0	0	0	0	0
1991	AUG	8	K2	Waterbuck	0	0	0	0	0	0	0	0	0	0	0	0	0	0	0	0	0
1991	AUG	8	K3	Waterbuck	0	0	0	0	0	0	0	0	0	0	0	0	0	0	0	0	0
1991	AUG	8	K1	Zebra	9	0	0	12	0	0	9	0	0	0	0	0	23	0	0	280	333
1991	AUG	8	K2	Zebra	0	0	0	8	0	0	28	0	0	0	0	0	41	0	0	307	384
1991	AUG	8	K3	Zebra	0	0	0	18	0	0	67	0	0	0	0	0	92	0	0	615	792
1991	OCT	10	K1	Giraffe	0	0	0	0	0	0	0	0	0	0	0	0	0	2	1	0	3
1991	OCT	10	K2	Giraffe	0	0	0	0	1	1	0	0	0	0	0	0	0	18	4	0	24
1991	OCT	10	K3	Giraffe	0	0	0	0	1	1	0	0	0	0	0	0	0	7	3	0	12
1991	OCT	10	K1	Impala	14	20	11	0	18	21	0	0	11	0	0	3	0	120	49	0	267
1991	OCT	10	K2	Impala	26	34	15	0	32	21	0	0	18	0	0	4	0	140	48	0	338
1991	OCT	10	K3	Impala	12	8	2	0	14	20	0	0	11	0	0	12	0	109	66	0	254
1991	OCT	10	K1	Hartebeest	0	0	0	0	0	0	0	0	0	0	0	0	0	0	3	0	3
1991	OCT	10	K2	Hartebeest	0	0	0	0	0	0	0	0	0	1	1	1	0	5	8	0	16
1991	OCT	10	K3	Hartebeest	1	0	0	12	0	0	13	0	0	6	13	1	0	31	10	0	87
1991	OCT	10	K1	Ostrich	0	0	0	0	0	0	0	0	0	0	0	0	0	2	0	0	2
1991	OCT	10	K2	Ostrich	0	0	0	0	0	0	0	0	0	0	0	0	0	0	0	0	0
1991	OCT	10	K3	Ostrich	0	0	0	0	0	0	0	0	0	0	0	0	0	0	1	0	1
1991	OCT	10	K1	Topi	31	0	0	5	0	0	36	0	0	0	0	0	0	66	36	0	174
1991	OCT	10	K2	Topi	16	0	0	6	0	0	9	0	0	0	0	0	0	43	99	0	173
1991	OCT	10	K3	Topi	19	0	0	0	0	0	7	0	0	0	0	0	0	37	13	0	76
1991	OCT	10	K1	Warthog	29	0	0	1	0	0	7	0	0	0	0	0	0	0	0	30	67
1991	OCT	10	K2	Warthog	9	0	0	1	0	0	6	0	0	0	0	0	0	0	0	29	45
1991	OCT	10	K3	Warthog	0	0	0	0	0	0	2	0	0	0	0	0	0	0	0	1	3
1991	OCT	10	K1	Waterbuck	0	1	1	0	2	0	0	0	0	0	0	0	0	4	1	0	9
1991	OCT	10	K2	Waterbuck	1	2	0	0	0	0	0	0	0	0	0	0	0	2	0	0	5
1991	OCT	10	K3	Waterbuck	1	0	0	0	0	0	0	0	0	0	0	0	0	1	0	0	2
1991	OCT	10	K1	Zebra	2	0	0	21	0	0	77	0	0	0	0	0	78	0	0	464	642
1991	OCT	10	K2	Zebra	3	0	0	20	0	0	82	0	0	0	0	0	89	0	0	445	639
1991	OCT	10	K3	Zebra	4	0	0	12	0	0	23	0	0	0	0	0	28	0	0	154	221
1991	NOV	11	K1	Giraffe	0	0	0	0	0	0	0	0	0	0	0	0	0	3	2	0	5
1991	NOV	11	K2	Giraffe	0	0	0	1	5	1	0	0	0	0	0	0	0	23	14	0	44
1991	NOV	11	K3	Giraffe	0	0	0	1	3	1	0	0	0	0	0	0	0	11	1	0	17
1991	NOV	11	K1	Impala	14	16	3	0	19	6	0	0	13	0	0	6	0	188	64	0	329
1991	NOV	11	K2	Impala	10	5	4	0	22	5	0	0	8	0	0	6	0	88	63	0	211
1991	NOV	11	K3	Impala	16	39	7	0	49	5	0	0	7	0	0	2	0	224	29	0	378
1991	NOV	11	K1	Hartebeest	0	0	0	0	0	0	0	0	0	0	1	0	0	2	3	0	6
1991	NOV	11	K2	Hartebeest	0	0	0	1	0	0	0	0	0	0	1	1	0	5	4	0	12
1991	NOV	11	K3	Hartebeest	10	0	0	10	0	0	0	0	0	7	3	3	0	37	15	0	85
1991	NOV	11	K1	Ostrich	0	0	0	0	0	0	0	0	0	0	0	0	0	2	1	0	3
1991	NOV	11	K2	Ostrich	0	0	0	0	0	0	0	0	0	0	0	0	0	6	1	0	7
1991	NOV	11	K3	Ostrich	0	0	0	0	0	0	0	0	0	0	0	0	0	5	0	0	5
1991	NOV	11	K1	Topi	34	0	0	0	0	0	11	0	0	0	0	0	0	69	182	0	296
1991	NOV	11	K2	Topi	42	0	0	0	0	0	9	0	0	0	0	0	0	74	98	0	223
1991	NOV	11	K3	Topi	40	0	0	5	0	0	0	0	0	0	0	0	0	78	71	0	194
1991	NOV	11	K1	Warthog	5	0	0	2	0	0	12	0	0	0	0	0	0	0	0	30	49
1991	NOV	11	K2	Warthog	22	0	0	11	0	0	11	0	0	0	0	0	0	0	0	41	85
1991	NOV	11	K3	Warthog	0	0	0	0	0	0	1	0	0	0	0	0	0	0	0	6	7
1991	NOV	11	K1	Waterbuck	0	0	0	0	0	0	0	0	0	0	0	0	0	1	0	0	1
1991	NOV	11	K2	Waterbuck	0	0	0	0	2	0	0	0	0	0	0	0	0	5	0	0	7
1991	NOV	11	K3	Waterbuck	0	1	0	0	0	0	0	0	0	0	0	0	0	7	0	0	8
1991	NOV	11	K1	Zebra	32	0	0	27	0	0	46	0	0	0	0	0	90	0	0	965	1160
1991	NOV	11	K2	Zebra	38	0	0	28	0	0	68	0	0	0	0	0	107	0	0	1190	1431
1991	NOV	11	K3	Zebra	5	0	0	9	0	0	15	0	0	0	0	0	35	0	0	242	306
1991	DEC	12	K1	Giraffe	0	0	0	2	1	0	0	0	0	0	0	0	0	3	1	0	7
1991	DEC	12	K2	Giraffe	0	0	0	1	4	0	0	0	0	0	0	0	0	15	5	0	25
1991	DEC	12	K3	Giraffe	0	0	0	0	2	3	0	0	0	0	0	0	0	23	9	0	37
1991	DEC	12	K1	Impala	26	23	2	0	29	9	0	0	6	0	0	2	0	167	45	0	309
1991	DEC	12	K2	Impala	6	18	2	0	44	11	0	0	19	0	0	18	0	157	56	0	331
1991	DEC	12	K3	Impala	3	18	5	0	38	9	0	0	10	0	0	10	0	119	50	0	262
1991	DEC	12	K1	Hartebeest	0	0	0	1	0	0	0	0	0	0	0	0	0	3	9	0	13
1991	DEC	12	K2	Hartebeest	2	0	0	3	0	0	0	0	0	2	1	0	0	14	7	0	29
1991	DEC	12	K3	Hartebeest	10	0	0	11	0	0	0	0	0	9	6	2	0	44	18	0	100
1991	DEC	12	K1	Ostrich	0	0	0	0	0	0	0	0	0	0	0	0	0	6	2	0	8
1991	DEC	12	K2	Ostrich	0	0	0	0	0	0	0	0	0	0	0	0	0	4	0	0	4
1991	DEC	12	K3	Ostrich	0	0	0	0	0	0	0	0	0	0	0	0	0	12	4	0	16
1991	DEC	12	K1	Topi	36	0	0	0	0	0	5	0	0	0	0	0	0	62	92	0	195
1991	DEC	12	K2	Topi	65	0	0	0	0	0	5	0	0	0	0	0	0	144	142	0	356
1991	DEC	12	K3	Topi	4	0	0	3	0	0	14	0	0	0	0	0	0	30	61	0	112
1991	DEC	12	K1	Warthog	4	0	0	8	0	0	13	0	0	0	0	0	1	0	0	31	57
1991	DEC	12	K2	Warthog	7	0	0	11	0	0	14	0	0	0	0	0	0	0	0	35	67
1991	DEC	12	K3	Warthog	0	0	0	3	0	0	0	0	0	0	0	0	0	0	0	6	9
1991	DEC	12	K1	Waterbuck	0	0	0	0	0	0	0	0	0	0	0	0	0	0	1	0	1
1991	DEC	12	K2	Waterbuck	0	2	0	0	5	0	0	0	0	0	0	0	0	8	4	0	19
1991	DEC	12	K3	Waterbuck	0	0	0	0	2	0	0	0	0	0	0	0	0	2	0	0	4
1991	DEC	12	K1	Zebra	7	0	0	5	0	0	8	0	0	0	0	0	15	0	0	243	278
1991	DEC	12	K2	Zebra	34	0	0	25	0	0	26	0	0	0	0	0	88	0	0	737	910
1991	DEC	12	K3	Zebra	28	0	0	10	0	0	16	0	0	0	0	0	52	0	0	429	535
1992	JAN	1	K1	Giraffe	0	0	0	0	1	0	0	0	0	0	0	0	0	1	1	0	3
1992	JAN	1	K2	Giraffe	2	0	0	0	2	1	0	0	0	0	0	0	0	10	1	0	16
1992	JAN	1	K3	Giraffe	0	0	0	0	0	0	0	0	0	0	0	0	0	15	11	0	26
1992	JAN	1	K1	Impala	16	19	3	0	29	1	0	0	10	0	0	6	0	160	30	0	274
1992	JAN	1	K2	Impala	16	23	7	0	35	13	0	0	15	0	0	8	0	231	44	0	392
1992	JAN	1	K3	Impala	6	3	2	0	18	10	0	0	10	0	0	6	1	84	27	3	170
1992	JAN	1	K1	Hartebeest	0	0	0	0	0	0	0	0	0	0	0	0	0	1	1	0	2
1992	JAN	1	K2	Hartebeest	0	0	0	5	0	0	0	0	0	1	3	1	0	18	9	0	37
1992	JAN	1	K3	Hartebeest	8	0	0	24	0	0	0	0	0	8	16	4	1	64	17	0	142
1992	JAN	1	K1	Ostrich	0	0	0	0	0	0	0	0	0	0	0	0	0	6	4	0	10
1992	JAN	1	K2	Ostrich	0	0	0	0	0	0	0	0	0	0	0	0	0	4	5	0	9
1992	JAN	1	K3	Ostrich	0	0	0	0	0	0	0	0	0	0	0	0	0	0	0	0	0
1992	JAN	1	K1	Topi	0	0	0	24	0	0	4	0	0	0	0	0	0	53	64	0	145
1992	JAN	1	K2	Topi	6	0	0	27	0	0	2	0	0	0	0	0	0	110	234	0	379
1992	JAN	1	K3	Topi	5	0	0	26	0	0	0	0	0	0	0	0	0	47	34	0	112
1992	JAN	1	K1	Warthog	0	0	0	10	0	0	11	0	0	0	0	0	0	0	0	21	42
1992	JAN	1	K2	Warthog	0	0	0	18	0	0	18	0	0	0	0	0	0	0	0	40	76
1992	JAN	1	K3	Warthog	0	0	0	8	0	0	5	0	0	0	0	0	0	0	0	9	22
1992	JAN	1	K1	Waterbuck	0	2	0	0	3	0	0	0	0	0	0	1	0	5	2	0	13
1992	JAN	1	K2	Waterbuck	0	2	0	0	0	0	0	0	0	0	0	0	0	5	0	0	7
1992	JAN	1	K3	Waterbuck	0	0	0	0	0	0	0	0	0	0	0	0	0	1	0	0	1
1992	JAN	1	K1	Zebra	10	0	0	46	0	0	51	0	0	0	0	0	92	0	0	957	1156
1992	JAN	1	K2	Zebra	4	0	0	6	0	0	8	0	0	0	0	0	28	0	0	153	199
1992	JAN	1	K3	Zebra	12	0	0	6	0	0	11	0	0	0	0	0	32	0	0	244	305
1992	FEB	2	K1	Giraffe	0	0	0	0	0	0	0	0	0	0	0	0	0	0	0	0	0
1992	FEB	2	K2	Giraffe	1	0	0	0	0	0	0	0	0	0	0	0	0	7	3	0	11
1992	FEB	2	K3	Giraffe	0	0	0	2	2	1	0	0	0	0	0	0	0	12	5	0	22
1992	FEB	2	K1	Impala	6	22	5	0	30	14	0	0	12	0	0	4	0	185	40	0	318
1992	FEB	2	K2	Impala	27	61	27	0	83	30	0	0	27	0	0	16	0	319	92	0	682
1992	FEB	2	K3	Impala	14	39	30	0	95	31	0	0	36	0	0	25	0	278	89	0	637
1992	FEB	2	K1	Hartebeest	0	0	0	0	0	0	0	0	0	2	0	0	0	7	6	0	15
1992	FEB	2	K2	Hartebeest	3	0	0	7	0	0	1	0	0	5	3	4	0	23	10	0	56
1992	FEB	2	K3	Hartebeest	1	0	0	10	0	0	0	0	0	7	5	3	0	26	10	0	62
1992	FEB	2	K1	Ostrich	0	0	0	0	0	0	0	0	0	0	0	0	0	7	9	0	16
1992	FEB	2	K2	Ostrich	0	0	0	0	0	0	0	0	0	0	0	0	0	0	0	0	0
1992	FEB	2	K3	Ostrich	0	0	0	0	0	0	0	0	0	0	0	0	0	0	0	0	0
1992	FEB	2	K1	Topi	0	0	0	26	0	0	0	0	0	0	0	0	0	62	98	0	186
1992	FEB	2	K2	Topi	0	0	1	97	0	0	14	0	0	0	0	0	0	210	112	0	434
1992	FEB	2	K3	Topi	0	0	0	35	0	0	3	0	0	0	0	0	0	69	65	0	172
1992	FEB	2	K1	Warthog	1	0	0	13	0	0	12	0	0	0	0	0	0	0	0	30	56
1992	FEB	2	K2	Warthog	0	0	0	8	0	0	17	0	0	0	0	0	0	0	0	43	68
1992	FEB	2	K3	Warthog	0	0	0	2	0	0	10	0	0	0	0	0	0	0	0	15	27
1992	FEB	2	K1	Waterbuck	0	0	0	0	0	0	0	0	0	0	0	0	0	0	1	0	1
1992	FEB	2	K2	Waterbuck	1	2	0	0	0	0	0	0	0	0	0	0	0	4	1	0	8
1992	FEB	2	K3	Waterbuck	1	1	0	0	0	2	0	0	0	0	0	0	0	1	3	0	8
1992	FEB	2	K1	Zebra	3	0	0	9	0	0	8	0	0	0	0	0	16	0	0	141	177
1992	FEB	2	K2	Zebra	3	0	0	2	0	0	7	0	0	0	0	0	18	0	0	95	125
1992	FEB	2	K3	Zebra	3	0	0	11	0	0	5	0	0	0	0	0	19	0	0	109	147
1992	MAR	3	K1	Giraffe	0	0	0	1	0	0	0	0	0	0	0	0	0	2	2	0	5
1992	MAR	3	K2	Giraffe	3	0	0	3	3	0	0	0	0	0	0	0	0	14	4	0	27
1992	MAR	3	K3	Giraffe	0	0	0	0	6	2	0	0	0	0	0	0	0	12	12	0	32
1992	MAR	3	K1	Impala	8	17	14	0	19	9	0	0	15	0	0	5	0	86	29	0	202
1992	MAR	3	K2	Impala	10	16	8	0	16	6	0	0	0	0	0	1	0	94	37	0	188
1992	MAR	3	K3	Impala	12	18	8	0	12	20	0	0	11	0	0	3	0	79	28	0	191
1992	MAR	3	K1	Hartebeest	0	0	0	1	0	0	0	0	0	0	1	0	0	8	6	0	16
1992	MAR	3	K2	Hartebeest	0	0	0	2	0	0	2	0	0	5	4	1	0	18	5	0	37
1992	MAR	3	K3	Hartebeest	0	0	0	9	0	0	6	0	0	5	3	5	0	21	12	0	61
1992	MAR	3	K1	Ostrich	0	0	0	0	0	0	0	0	0	0	0	0	0	6	2	0	8
1992	MAR	3	K2	Ostrich	0	0	0	0	0	0	0	0	0	0	0	0	0	30	16	0	46
1992	MAR	3	K3	Ostrich	0	0	0	0	0	0	0	0	0	0	0	0	0	0	0	0	0
1992	MAR	3	K1	Topi	0	0	0	20	0	0	27	0	0	0	0	0	0	69	38	0	154
1992	MAR	3	K2	Topi	0	0	0	38	0	0	2	0	0	0	0	0	0	85	112	0	237
1992	MAR	3	K3	Topi	0	0	0	5	0	0	0	0	0	0	0	0	0	21	11	0	37
1992	MAR	3	K1	Warthog	0	0	0	9	0	0	0	0	0	0	0	0	0	0	0	12	21
1992	MAR	3	K2	Warthog	0	0	0	8	0	0	18	0	0	0	0	0	0	0	0	41	67
1992	MAR	3	K3	Warthog	0	0	0	0	0	0	4	0	0	0	0	0	0	0	0	4	8
1992	MAR	3	K1	Waterbuck	0	0	0	0	0	0	0	0	0	0	0	0	0	0	0	0	0
1992	MAR	3	K2	Waterbuck	0	1	0	0	4	0	0	0	0	0	0	0	0	8	1	0	14
1992	MAR	3	K3	Waterbuck	0	0	0	0	1	0	0	0	0	0	0	1	0	0	1	0	3
1992	MAR	3	K1	Zebra	3	0	0	11	0	0	43	0	0	0	0	0	58	0	0	422	537
1992	MAR	3	K2	Zebra	0	0	0	5	0	0	26	0	0	0	0	0	36	0	0	273	341
1992	MAR	3	K3	Zebra	2	0	0	3	0	0	10	0	0	0	0	0	3	0	0	73	91
1992	APR	4	K1	Giraffe	0	0	0	0	0	0	0	0	0	0	0	0	0	0	0	0	0
1992	APR	4	K2	Giraffe	0	0	0	0	1	1	0	0	0	0	0	0	0	10	5	0	17
1992	APR	4	K3	Giraffe	0	0	0	0	0	0	0	0	0	0	0	0	0	14	4	0	18
1992	APR	4	K1	Impala	7	12	5	0	24	10	0	0	8	0	0	9	0	204	76	0	355
1992	APR	4	K2	Impala	1	8	16	0	52	20	0	0	21	0	0	4	0	188	54	0	364
1992	APR	4	K3	Impala	4	35	27	0	70	7	0	0	14	0	0	4	0	338	76	0	575
1992	APR	4	K1	Hartebeest	0	0	0	1	0	0	1	0	0	1	0	0	0	7	3	0	13
1992	APR	4	K2	Hartebeest	0	0	0	1	0	0	0	0	0	0	0	0	0	2	3	0	6
1992	APR	4	K3	Hartebeest	0	0	0	6	0	0	0	0	0	13	3	4	0	28	17	0	71
1992	APR	4	K1	Ostrich	0	0	0	0	0	0	0	0	0	0	0	0	0	2	2	0	4
1992	APR	4	K2	Ostrich	0	0	0	0	0	0	0	0	0	0	0	0	0	10	2	0	12
1992	APR	4	K3	Ostrich	0	0	0	0	0	0	0	0	0	0	0	0	0	3	0	0	3
1992	APR	4	K1	Topi	0	0	0	2	0	0	9	0	0	0	0	0	0	25	58	0	94
1992	APR	4	K2	Topi	0	0	0	23	0	0	65	0	0	0	0	0	0	200	118	0	406
1992	APR	4	K3	Topi	0	0	0	1	0	0	10	0	0	0	0	0	0	31	33	0	75
1992	APR	4	K1	Warthog	0	0	0	4	0	0	2	0	0	0	0	0	0	0	0	6	12
1992	APR	4	K2	Warthog	0	0	0	0	0	0	10	0	0	0	0	0	0	0	0	22	32
1992	APR	4	K3	Warthog	0	0	0	4	0	0	4	0	0	0	0	0	0	0	0	12	20
1992	APR	4	K1	Waterbuck	0	0	0	0	0	0	0	0	0	0	0	0	0	0	0	0	0
1992	APR	4	K2	Waterbuck	0	0	0	0	2	0	0	0	0	0	0	0	0	2	1	0	5
1992	APR	4	K3	Waterbuck	0	1	0	0	3	0	0	0	0	0	0	0	0	1	1	0	6
1992	APR	4	K1	Zebra	0	0	0	0	0	0	2	0	0	0	0	0	0	0	0	8	10
1992	APR	4	K2	Zebra	1	0	0	11	0	0	13	0	0	0	0	0	17	0	0	120	162
1992	APR	4	K3	Zebra	0	0	0	1	0	0	1	0	0	0	0	0	3	0	0	48	53
1992	MAY	5	K1	Giraffe	0	0	0	0	1	0	0	0	0	0	0	0	0	1	0	0	2
1992	MAY	5	K2	Giraffe	0	0	0	2	4	1	0	0	0	0	0	0	0	21	6	0	34
1992	MAY	5	K3	Giraffe	0	0	0	0	4	1	0	0	0	0	0	0	0	26	4	0	35
1992	MAY	5	K1	Impala	10	16	6	0	25	11	0	0	33	0	0	13	0	203	110	0	427
1992	MAY	5	K2	Impala	33	60	27	0	68	43	0	0	35	0	0	17	0	424	90	0	797
1992	MAY	5	K3	Impala	26	51	36	0	43	27	0	0	19	0	0	15	0	301	72	0	590
1992	MAY	5	K1	Hartebeest	0	0	0	0	0	0	2	0	0	0	1	2	0	6	3	0	14
1992	MAY	5	K2	Hartebeest	2	0	0	7	0	0	8	0	0	6	5	4	0	28	15	0	75
1992	MAY	5	K3	Hartebeest	3	0	0	17	0	0	10	0	0	11	11	6	0	41	11	0	110
1992	MAY	5	K1	Ostrich	0	0	0	0	0	0	0	0	0	0	0	0	0	1	0	0	1
1992	MAY	5	K2	Ostrich	0	0	0	0	0	0	0	0	0	0	0	0	0	12	9	0	21
1992	MAY	5	K3	Ostrich	0	0	0	0	0	0	0	0	0	0	0	0	0	11	4	0	15
1992	MAY	5	K1	Topi	0	0	0	116	0	0	26	0	0	0	0	0	0	285	166	0	593
1992	MAY	5	K2	Topi	0	0	0	118	0	0	34	0	0	0	0	0	0	313	149	0	614
1992	MAY	5	K3	Topi	0	0	0	22	0	0	3	0	0	0	0	0	0	49	22	0	96
1992	MAY	5	K1	Warthog	0	0	0	0	0	0	11	0	0	0	0	0	0	0	0	7	18
1992	MAY	5	K2	Warthog	0	0	0	7	0	0	19	0	0	0	0	0	0	0	0	21	47
1992	MAY	5	K3	Warthog	0	0	0	0	0	0	0	0	0	0	0	0	0	0	0	0	0
1992	MAY	5	K1	Waterbuck	0	0	0	0	0	0	0	0	0	0	0	0	0	0	0	0	0
1992	MAY	5	K2	Waterbuck	0	4	0	0	2	0	0	0	0	0	0	0	0	5	0	0	11
1992	MAY	5	K3	Waterbuck	0	0	0	0	0	0	0	0	0	0	0	0	0	0	0	0	0
1992	MAY	5	K1	Zebra	0	0	0	7	0	0	21	0	0	0	0	0	14	0	0	179	221
1992	MAY	5	K2	Zebra	0	0	0	4	0	0	10	0	0	0	0	0	17	0	0	172	203
1992	MAY	5	K3	Zebra	0	0	0	1	0	0	2	0	0	0	0	0	4	0	0	48	55
1992	JUN	6	K1	Giraffe	0	0	0	1	0	0	0	0	0	0	0	0	0	2	5	0	8
1992	JUN	6	K2	Giraffe	0	0	0	0	0	0	0	0	0	0	0	0	0	0	1	0	1
1992	JUN	6	K3	Giraffe	0	0	0	0	4	2	0	0	0	0	0	0	0	23	12	0	41
1992	JUN	6	K1	Impala	1	15	1	0	24	8	0	0	16	0	0	13	0	204	65	0	347
1992	JUN	6	K2	Impala	18	44	23	0	68	10	0	0	19	0	0	8	0	260	69	0	519
1992	JUN	6	K3	Impala	3	10	4	0	8	19	0	0	19	0	0	13	0	54	60	0	190
1992	JUN	6	K1	Hartebeest	0	0	0	0	0	0	0	0	0	2	0	0	0	4	3	0	9
1992	JUN	6	K2	Hartebeest	1	0	0	2	0	0	0	0	0	2	2	1	0	10	5	0	23
1992	JUN	6	K3	Hartebeest	2	0	0	5	0	0	1	0	0	1	4	2	0	17	6	0	38
1992	JUN	6	K1	Ostrich	0	0	0	0	0	0	0	0	0	0	0	0	0	0	0	0	0
1992	JUN	6	K2	Ostrich	0	0	0	0	0	0	0	0	0	0	0	0	0	7	6	0	13
1992	JUN	6	K3	Ostrich	0	0	0	0	0	0	0	0	0	0	0	0	0	5	3	0	8
1992	JUN	6	K1	Topi	0	0	0	42	0	0	0	0	0	0	0	0	0	64	51	0	157
1992	JUN	6	K2	Topi	0	0	0	72	0	0	32	0	0	0	0	0	0	318	108	0	530
1992	JUN	6	K3	Topi	0	0	0	29	0	0	6	0	0	0	0	0	0	68	61	0	164
1992	JUN	6	K1	Warthog	0	0	0	3	0	0	20	0	0	0	0	0	0	0	0	20	43
1992	JUN	6	K2	Warthog	0	0	0	3	0	0	14	1	0	0	0	0	0	0	0	24	42
1992	JUN	6	K3	Warthog	0	0	0	0	0	0	2	0	0	0	0	0	0	0	0	17	19
1992	JUN	6	K1	Waterbuck	0	0	0	0	0	0	0	0	0	0	0	0	0	0	1	0	1
1992	JUN	6	K2	Waterbuck	0	0	1	0	3	0	0	0	0	0	0	1	0	6	1	0	12
1992	JUN	6	K3	Waterbuck	0	0	0	0	2	0	0	0	0	0	0	0	0	2	1	0	5
1992	JUN	6	K1	Zebra	0	0	0	9	0	0	13	0	0	0	0	0	33	0	0	296	351
1992	JUN	6	K2	Zebra	0	0	0	2	0	0	6	0	0	0	0	0	9	0	0	72	89
1992	JUN	6	K3	Zebra	1	0	0	1	0	0	3	0	0	0	0	0	2	0	0	25	32
1992	JUL	7	K1	Giraffe	0	0	0	0	0	0	0	0	0	0	0	0	0	1	1	0	2
1992	JUL	7	K2	Giraffe	0	0	0	0	1	0	0	0	0	0	0	0	0	13	3	0	17
1992	JUL	7	K3	Giraffe	0	0	0	0	1	0	0	0	0	0	0	0	0	4	1	0	6
1992	JUL	7	K1	Impala	4	2	4	0	14	6	0	0	2	0	0	3	0	68	9	0	112
1992	JUL	7	K2	Impala	2	27	9	0	37	8	0	0	4	0	0	2	0	224	37	0	350
1992	JUL	7	K3	Impala	0	33	3	0	24	10	0	0	13	0	0	16	0	139	35	0	273
1992	JUL	7	K1	Hartebeest	0	0	0	1	0	0	1	0	0	0	0	0	0	5	5	0	12
1992	JUL	7	K2	Hartebeest	0	0	0	0	0	0	0	0	0	2	0	1	0	7	1	0	11
1992	JUL	7	K3	Hartebeest	3	0	0	6	0	0	0	0	0	5	6	3	0	32	7	0	62
1992	JUL	7	K1	Ostrich	0	0	0	0	0	0	0	0	0	0	0	0	0	0	2	0	2
1992	JUL	7	K2	Ostrich	0	0	0	0	0	0	0	0	0	0	0	0	0	8	3	0	11
1992	JUL	7	K3	Ostrich	0	0	0	0	0	0	0	0	0	0	0	0	0	2	0	0	2
1992	JUL	7	K1	Topi	0	0	0	7	0	0	7	0	0	0	0	0	0	32	38	0	84
1992	JUL	7	K2	Topi	0	0	0	0	0	0	10	0	0	0	0	0	0	30	147	0	187
1992	JUL	7	K3	Topi	0	0	0	2	0	0	0	0	0	0	0	0	0	6	8	0	16
1992	JUL	7	K1	Warthog	0	0	0	0	0	0	3	0	0	0	0	0	0	0	0	13	16
1992	JUL	7	K2	Warthog	0	0	0	0	0	0	1	0	0	0	0	0	0	0	0	8	9
1992	JUL	7	K3	Warthog	0	0	0	2	0	0	2	0	0	0	0	0	0	0	0	5	9
1992	JUL	7	K1	Waterbuck	0	1	0	0	0	0	0	0	0	0	0	0	0	1	0	0	2
1992	JUL	7	K2	Waterbuck	0	0	0	0	0	0	0	0	0	0	0	0	0	0	0	0	0
1992	JUL	7	K3	Waterbuck	0	0	0	0	0	0	0	0	0	0	0	0	0	0	0	0	0
1992	JUL	7	K1	Zebra	1	0	0	2	0	0	7	0	0	0	0	0	24	0	0	126	160
1992	JUL	7	K2	Zebra	5	0	0	159	0	0	120	0	0	0	0	0	262	0	0	2111	2657
1992	JUL	7	K3	Zebra	1	0	0	3	0	0	9	0	0	0	0	0	22	0	0	157	192
1992	AUG	8	K1	Giraffe	0	0	0	0	0	0	0	0	0	0	0	0	0	0	0	0	0
1992	AUG	8	K2	Giraffe	0	0	0	2	1	0	0	0	0	0	0	0	0	6	1	0	10
1992	AUG	8	K3	Giraffe	2	0	0	1	0	0	0	0	0	0	0	0	0	7	3	0	13
1992	AUG	8	K1	Impala	0	2	0	0	3	0	0	0	1	0	0	1	0	24	19	0	50
1992	AUG	8	K2	Impala	4	15	1	0	8	1	0	0	2	0	0	1	0	60	27	0	119
1992	AUG	8	K3	Impala	8	34	12	0	47	13	0	0	15	0	0	8	0	225	50	0	412
1992	AUG	8	K1	Hartebeest	0	0	0	0	0	0	0	0	0	0	0	0	0	0	1	0	1
1992	AUG	8	K2	Hartebeest	0	0	0	0	0	0	0	0	0	0	0	0	0	0	1	0	1
1992	AUG	8	K3	Hartebeest	2	0	0	5	0	0	0	0	0	21	7	1	0	30	14	0	80
1992	AUG	8	K1	Ostrich	0	0	0	0	0	0	0	0	0	0	0	0	0	2	1	0	3
1992	AUG	8	K2	Ostrich	0	0	0	0	0	0	0	0	0	0	0	0	0	0	0	0	0
1992	AUG	8	K3	Ostrich	0	0	0	0	0	0	0	0	0	0	0	0	0	3	0	0	3
1992	AUG	8	K1	Topi	0	0	0	0	0	0	13	0	0	0	0	0	0	51	49	0	113
1992	AUG	8	K2	Topi	0	0	0	13	0	0	40	0	0	0	0	0	0	196	79	0	328
1992	AUG	8	K3	Topi	0	0	0	1	0	0	20	0	0	0	0	0	0	43	26	0	90
1992	AUG	8	K1	Warthog	0	0	0	0	0	0	11	0	0	0	0	0	0	0	0	19	30
1992	AUG	8	K2	Warthog	0	0	0	0	0	0	7	0	0	0	0	0	0	0	0	12	19
1992	AUG	8	K3	Warthog	0	0	0	0	0	0	4	0	0	0	0	0	0	0	0	8	12
1992	AUG	8	K1	Waterbuck	0	0	0	0	0	0	0	0	0	0	0	0	0	0	1	0	1
1992	AUG	8	K2	Waterbuck	0	0	0	0	0	0	0	0	0	0	0	0	0	0	0	0	0
1992	AUG	8	K3	Waterbuck	0	0	0	0	1	0	0	0	0	0	0	0	0	3	0	0	4
1992	AUG	8	K1	Zebra	0	0	0	26	0	0	39	0	0	0	0	0	71	0	0	855	991
1992	AUG	8	K2	Zebra	1	0	0	41	0	0	31	0	0	0	0	0	63	0	0	689	825
1992	AUG	8	K3	Zebra	2	0	0	40	0	0	29	0	0	0	0	0	82	0	0	867	1020
1992	SEP	9	K1	Giraffe	0	0	0	0	0	0	0	0	0	0	0	0	0	0	0	0	0
1992	SEP	9	K2	Giraffe	4	0	0	0	1	1	0	0	0	0	0	0	0	16	3	0	25
1992	SEP	9	K3	Giraffe	2	0	0	1	1	0	0	0	0	0	0	0	0	10	3	0	17
1992	SEP	9	K1	Impala	4	1	0	0	20	3	0	0	0	0	0	6	0	78	32	0	144
1992	SEP	9	K2	Impala	11	41	19	0	52	11	0	0	10	0	0	17	0	227	74	0	462
1992	SEP	9	K3	Impala	0	16	4	0	22	12	0	0	13	0	0	17	0	49	90	0	223
1992	SEP	9	K1	Hartebeest	0	0	0	0	0	0	0	0	0	0	0	0	0	0	1	0	1
1992	SEP	9	K2	Hartebeest	1	0	0	2	0	0	0	0	0	2	4	0	0	10	12	0	31
1992	SEP	9	K3	Hartebeest	4	0	0	4	0	0	0	0	0	6	4	5	0	33	24	0	80
1992	SEP	9	K1	Ostrich	0	0	0	0	0	0	0	0	0	0	0	0	0	0	3	0	3
1992	SEP	9	K2	Ostrich	0	0	0	0	0	0	0	0	0	0	0	0	0	5	6	0	11
1992	SEP	9	K3	Ostrich	0	0	0	0	0	0	0	0	0	0	0	0	0	0	0	0	0
1992	SEP	9	K1	Topi	0	0	0	2	0	0	4	0	0	0	0	0	0	25	32	0	63
1992	SEP	9	K2	Topi	1	0	0	0	0	0	23	0	0	0	0	0	0	97	105	0	226
1992	SEP	9	K3	Topi	0	0	0	0	0	0	6	0	0	0	0	0	0	56	35	0	97
1992	SEP	9	K1	Warthog	7	0	0	1	0	0	6	0	0	0	0	0	0	0	0	11	25
1992	SEP	9	K2	Warthog	0	0	0	0	0	0	43	0	0	0	0	0	0	0	0	46	89
1992	SEP	9	K3	Warthog	0	0	0	0	0	0	5	0	0	0	0	0	0	0	0	14	19
1992	SEP	9	K1	Waterbuck	0	0	0	0	0	1	0	0	0	0	0	0	0	0	0	0	1
1992	SEP	9	K2	Waterbuck	0	0	0	0	0	0	0	0	0	0	0	0	0	0	0	0	0
1992	SEP	9	K3	Waterbuck	0	0	0	0	0	0	0	0	0	0	0	0	0	0	0	0	0
1992	SEP	9	K1	Zebra	2	0	0	49	0	0	51	0	0	0	0	0	55	0	0	498	655
1992	SEP	9	K2	Zebra	1	0	0	52	0	0	68	0	0	0	0	0	110	0	0	923	1154
1992	SEP	9	K3	Zebra	1	0	0	11	0	0	24	0	0	0	0	0	39	0	0	298	373
1992	OCT	10	K1	Giraffe	0	0	0	0	0	0	0	0	0	0	0	0	0	0	0	0	0
1992	OCT	10	K2	Giraffe	4	0	0	0	2	0	0	0	0	0	0	0	0	8	1	0	15
1992	OCT	10	K3	Giraffe	0	0	0	1	4	0	0	0	0	0	0	0	0	9	2	0	16
1992	OCT	10	K1	Impala	4	10	4	0	9	7	0	0	8	0	0	6	0	85	30	0	163
1992	OCT	10	K2	Impala	31	72	20	0	116	39	0	0	25	0	0	24	0	493	121	0	942
1992	OCT	10	K3	Impala	11	78	16	0	88	23	0	0	27	0	0	20	0	427	82	0	772
1992	OCT	10	K1	Hartebeest	2	0	0	0	0	0	0	0	0	2	0	0	0	8	0	0	12
1992	OCT	10	K2	Hartebeest	5	0	0	0	0	0	0	0	0	5	1	0	0	13	10	0	34
1992	OCT	10	K3	Hartebeest	7	0	0	1	0	0	0	0	0	6	2	1	0	14	11	0	42
1992	OCT	10	K1	Ostrich	0	0	0	0	0	0	0	0	0	0	0	0	0	2	4	0	6
1992	OCT	10	K2	Ostrich	0	0	0	0	0	0	0	0	0	0	0	0	0	8	8	0	16
1992	OCT	10	K3	Ostrich	0	0	0	0	0	0	0	0	0	0	0	0	0	0	0	0	0
1992	OCT	10	K1	Topi	11	0	0	0	0	0	29	0	0	0	0	0	0	125	82	0	247
1992	OCT	10	K2	Topi	8	0	0	0	0	0	85	0	0	0	0	0	0	268	305	3	669
1992	OCT	10	K3	Topi	24	0	0	0	0	0	3	0	0	0	0	0	0	38	34	0	99
1992	OCT	10	K1	Warthog	0	0	0	4	0	0	10	0	0	0	0	0	0	0	0	36	50
1992	OCT	10	K2	Warthog	16	0	0	1	0	0	21	0	0	0	0	0	0	0	0	96	134
1992	OCT	10	K3	Warthog	0	0	0	0	0	0	0	0	0	0	0	0	0	0	0	5	5
1992	OCT	10	K1	Waterbuck	0	1	0	0	1	0	0	0	0	0	0	0	0	4	1	0	7
1992	OCT	10	K2	Waterbuck	3	4	2	0	7	5	0	0	0	0	0	7	0	9	10	0	47
1992	OCT	10	K3	Waterbuck	0	0	0	0	0	0	0	0	0	0	0	0	0	3	2	0	5
1992	OCT	10	K1	Zebra	9	0	0	20	0	0	45	0	0	0	0	0	40	0	0	463	577
1992	OCT	10	K2	Zebra	14	0	0	64	0	0	141	0	0	0	0	0	142	0	0	1340	1702
1992	OCT	10	K3	Zebra	14	0	0	23	0	0	36	0	0	0	0	0	41	0	0	337	442
1992	NOV	11	K1	Giraffe	1	0	0	0	0	0	0	0	0	0	0	0	0	1	0	0	2
1992	NOV	11	K2	Giraffe	2	0	0	4	2	0	0	0	0	0	0	0	0	9	9	0	26
1992	NOV	11	K3	Giraffe	1	0	0	0	0	1	0	0	0	0	0	0	0	10	9	0	21
1992	NOV	11	K1	Impala	0	0	1	0	0	5	0	0	3	0	0	5	0	27	21	0	62
1992	NOV	11	K2	Impala	2	10	4	0	41	12	0	0	13	0	0	10	0	168	44	0	304
1992	NOV	11	K3	Impala	16	26	8	0	18	34	0	0	24	0	0	11	0	101	40	0	278
1992	NOV	11	K1	Hartebeest	0	0	0	1	0	0	0	0	0	1	0	0	0	7	6	0	15
1992	NOV	11	K2	Hartebeest	0	0	0	0	0	0	0	0	0	2	3	0	0	5	4	0	14
1992	NOV	11	K3	Hartebeest	0	0	0	18	0	0	0	0	0	38	11	2	0	59	11	0	139
1992	NOV	11	K1	Ostrich	0	0	0	0	0	0	0	0	0	0	0	0	0	0	1	0	1
1992	NOV	11	K2	Ostrich	0	0	0	0	0	0	0	0	0	0	0	0	0	14	8	0	22
1992	NOV	11	K3	Ostrich	0	0	0	0	0	0	0	0	0	0	0	0	0	7	2	0	9
1992	NOV	11	K1	Topi	6	0	0	0	0	0	0	0	0	0	0	0	0	16	12	0	34
1992	NOV	11	K2	Topi	87	0	0	18	0	0	18	0	0	0	0	0	0	154	114	3	394
1992	NOV	11	K3	Topi	16	0	0	17	0	0	3	0	0	0	0	0	0	32	8	1	77
1992	NOV	11	K1	Warthog	20	0	0	12	0	0	7	0	0	0	0	0	0	0	0	27	66
1992	NOV	11	K2	Warthog	30	0	0	13	0	0	12	0	0	0	0	0	0	0	0	87	142
1992	NOV	11	K3	Warthog	10	0	0	0	0	0	1	0	0	0	0	0	0	0	0	12	23
1992	NOV	11	K1	Waterbuck	0	2	0	0	4	0	0	0	0	0	0	1	0	2	2	0	11
1992	NOV	11	K2	Waterbuck	1	2	1	0	11	1	0	0	0	0	0	0	0	21	6	0	43
1992	NOV	11	K3	Waterbuck	0	0	0	0	0	0	0	0	0	0	0	0	0	0	0	0	0
1992	NOV	11	K1	Zebra	0	0	0	3	0	0	3	0	0	0	0	0	4	0	0	49	59
1992	NOV	11	K2	Zebra	14	0	0	28	0	0	51	0	0	0	0	0	72	0	0	826	991
1992	NOV	11	K3	Zebra	0	0	0	0	0	0	7	0	0	0	0	0	10	0	0	49	66
1992	DEC	12	K1	Giraffe	0	0	0	0	0	0	0	0	0	0	0	0	0	0	0	0	0
1992	DEC	12	K2	Giraffe	3	0	0	1	3	0	0	0	0	0	0	0	0	10	5	0	22
1992	DEC	12	K3	Giraffe	0	0	0	0	1	0	0	0	0	0	0	0	0	21	7	0	29
1992	DEC	12	K1	Impala	9	8	1	0	17	1	0	0	4	0	0	4	0	181	32	0	257
1992	DEC	12	K2	Impala	31	52	13	0	68	18	0	2	11	0	0	17	0	402	90	0	704
1992	DEC	12	K3	Impala	22	26	11	0	69	20	0	0	25	0	0	35	0	364	102	0	674
1992	DEC	12	K1	Hartebeest	2	0	0	0	0	0	0	0	0	2	1	0	0	2	3	0	10
1992	DEC	12	K2	Hartebeest	11	0	0	0	0	0	0	0	0	1	3	1	0	12	5	0	33
1992	DEC	12	K3	Hartebeest	8	0	0	8	0	0	0	0	0	11	6	1	0	34	8	0	76
1992	DEC	12	K1	Ostrich	0	0	0	0	0	0	0	0	0	0	0	0	0	1	2	0	3
1992	DEC	12	K2	Ostrich	0	0	0	0	0	0	0	0	0	0	0	0	0	9	4	0	13
1992	DEC	12	K3	Ostrich	0	0	0	0	0	0	0	0	0	0	0	0	0	5	1	0	6
1992	DEC	12	K1	Topi	23	0	0	0	0	0	0	0	0	0	0	0	0	39	96	0	158
1992	DEC	12	K2	Topi	99	0	0	0	0	0	0	0	0	0	0	0	0	168	264	0	530
1992	DEC	12	K3	Topi	14	0	0	2	0	0	3	0	0	0	0	0	0	31	29	0	79
1992	DEC	12	K1	Warthog	0	0	0	0	0	0	13	0	0	0	0	0	0	0	0	19	32
1992	DEC	12	K2	Warthog	18	0	0	16	0	0	13	0	0	0	0	0	0	0	0	82	129
1992	DEC	12	K3	Warthog	4	0	0	6	0	0	3	0	0	0	0	0	0	0	0	16	29
1992	DEC	12	K1	Waterbuck	0	0	0	0	0	0	0	0	0	0	0	0	0	0	1	0	1
1992	DEC	12	K2	Waterbuck	0	0	0	0	3	0	0	0	0	0	0	0	0	6	0	0	9
1992	DEC	12	K3	Waterbuck	0	1	0	0	0	0	0	0	0	0	0	0	0	5	2	0	8
1992	DEC	12	K1	Zebra	2	0	0	2	0	0	8	0	0	0	0	0	10	0	0	90	112
1992	DEC	12	K2	Zebra	4	0	0	6	0	0	12	0	0	0	0	0	19	0	0	151	192
1992	DEC	12	K3	Zebra	0	0	0	6	0	0	14	0	0	0	0	0	14	0	0	107	141
1993	JAN	1	K1	Giraffe	2	0	0	9	0	0	0	0	0	0	0	0	0	10	1	0	22
1993	JAN	1	K2	Giraffe	1	0	0	3	2	0	0	0	0	0	0	0	0	15	7	0	28
1993	JAN	1	K3	Giraffe	0	0	0	0	2	0	0	0	0	0	0	0	0	4	1	0	7
1993	JAN	1	K1	Impala	7	2	0	0	11	0	0	0	3	0	0	2	0	118	20	0	163
1993	JAN	1	K2	Impala	56	45	4	0	85	23	0	0	42	0	0	22	0	499	128	0	907
1993	JAN	1	K3	Impala	10	17	8	0	30	7	0	0	8	0	0	12	0	108	54	0	254
1993	JAN	1	K1	Hartebeest	4	0	0	4	0	0	0	0	0	0	0	0	0	18	12	0	38
1993	JAN	1	K2	Hartebeest	1	0	0	1	0	0	0	0	0	1	1	1	0	9	14	0	28
1993	JAN	1	K3	Hartebeest	2	0	0	10	0	0	0	0	0	7	4	1	0	17	16	0	57
1993	JAN	1	K1	Ostrich	0	0	0	0	0	0	0	0	0	0	0	0	0	4	3	0	7
1993	JAN	1	K2	Ostrich	0	0	0	0	0	0	0	0	0	0	0	0	0	13	2	0	15
1993	JAN	1	K3	Ostrich	0	0	0	0	0	0	0	0	0	0	0	0	0	4	1	0	5
1993	JAN	1	K1	Topi	0	0	0	1	0	0	1	0	0	0	0	0	0	14	16	0	32
1993	JAN	1	K2	Topi	125	0	0	9	0	0	22	0	0	0	0	0	0	256	173	0	585
1993	JAN	1	K3	Topi	26	0	0	6	0	0	0	0	0	0	0	0	0	53	29	0	114
1993	JAN	1	K1	Warthog	0	0	0	0	0	0	3	0	0	0	0	0	0	0	0	21	24
1993	JAN	1	K2	Warthog	7	0	0	13	0	0	5	0	0	0	0	0	0	0	1	58	83
1993	JAN	1	K3	Warthog	0	0	0	2	0	0	2	0	0	0	0	0	0	0	0	9	13
1993	JAN	1	K1	Waterbuck	0	0	0	0	1	0	0	0	0	0	0	0	0	3	0	0	4
1993	JAN	1	K2	Waterbuck	0	1	0	0	4	0	0	0	0	0	0	0	0	5	0	0	10
1993	JAN	1	K3	Waterbuck	0	0	0	0	0	0	0	0	0	0	0	0	0	0	0	0	0
1993	JAN	1	K1	Zebra	3	0	0	8	0	0	12	0	0	0	0	0	11	0	0	123	157
1993	JAN	1	K2	Zebra	0	0	0	3	0	0	5	0	0	0	0	0	8	0	0	48	65
1993	JAN	1	K3	Zebra	0	0	0	2	0	0	6	0	0	0	0	0	9	0	0	48	65
1993	FEB	2	K1	Giraffe	0	0	0	1	0	0	0	0	0	0	0	0	0	2	2	0	5
1993	FEB	2	K2	Giraffe	0	0	0	0	0	0	0	0	0	0	0	0	0	4	2	0	6
1993	FEB	2	K3	Giraffe	0	0	0	0	0	0	0	0	0	0	0	0	0	2	4	0	6
1993	FEB	2	K1	Impala	3	5	1	0	13	0	0	0	7	0	0	2	0	78	27	0	136
1993	FEB	2	K2	Impala	13	33	10	0	52	22	0	0	15	0	0	17	0	306	98	0	567
1993	FEB	2	K3	Impala	6	16	18	0	18	21	0	0	41	0	0	44	0	267	147	0	578
1993	FEB	2	K1	Hartebeest	0	0	0	0	0	0	0	0	0	0	0	0	0	0	0	0	0
1993	FEB	2	K2	Hartebeest	0	0	0	0	0	0	0	0	0	1	5	1	0	10	6	0	23
1993	FEB	2	K3	Hartebeest	0	0	0	11	0	0	0	0	0	7	3	2	0	31	20	0	74
1993	FEB	2	K1	Ostrich	0	0	0	0	0	0	0	0	0	0	0	0	0	0	0	0	0
1993	FEB	2	K2	Ostrich	0	0	0	0	0	0	0	0	0	0	0	0	0	12	7	0	19
1993	FEB	2	K3	Ostrich	0	0	0	0	0	0	0	0	0	0	0	0	0	11	4	0	15
1993	FEB	2	K1	Topi	0	0	0	8	0	0	0	0	0	0	0	0	0	22	56	0	86
1993	FEB	2	K2	Topi	3	0	0	67	0	0	19	0	0	0	0	0	0	201	187	0	477
1993	FEB	2	K3	Topi	0	0	0	16	0	0	6	0	0	0	0	0	0	52	79	0	153
1993	FEB	2	K1	Warthog	0	0	0	2	0	0	10	0	0	0	0	0	0	0	0	18	30
1993	FEB	2	K2	Warthog	0	0	1	2	0	0	4	0	0	0	0	0	0	0	0	33	39
1993	FEB	2	K3	Warthog	1	0	0	2	0	0	3	0	0	0	0	0	0	0	0	17	23
1993	FEB	2	K1	Waterbuck	0	0	0	0	1	0	0	0	0	0	0	0	0	3	1	0	5
1993	FEB	2	K2	Waterbuck	0	0	0	0	2	0	0	0	0	0	0	0	0	4	1	0	7
1993	FEB	2	K3	Waterbuck	0	0	0	0	3	0	0	0	0	0	0	0	0	3	0	0	6
1993	FEB	2	K1	Zebra	0	0	0	0	0	0	0	0	0	0	0	0	1	0	0	1	2
1993	FEB	2	K2	Zebra	1	0	0	1	0	0	7	0	0	0	0	0	12	0	0	50	71
1993	FEB	2	K3	Zebra	0	0	0	1	0	0	0	0	0	0	0	0	3	0	0	15	19
1993	MAR	3	K1	Giraffe	0	0	0	0	0	0	0	0	0	0	0	0	0	0	0	0	0
1993	MAR	3	K2	Giraffe	0	0	0	0	0	0	0	0	0	0	0	0	0	6	0	0	6
1993	MAR	3	K3	Giraffe	0	0	0	0	0	0	0	0	0	0	0	0	0	1	1	0	2
1993	MAR	3	K1	Impala	0	2	5	0	16	4	0	0	2	0	0	4	0	134	32	0	199
1993	MAR	3	K2	Impala	6	33	4	0	43	6	0	0	7	0	0	6	0	264	60	0	429
1993	MAR	3	K3	Impala	0	5	1	0	15	17	0	0	33	0	0	14	0	109	66	0	260
1993	MAR	3	K1	Hartebeest	1	0	0	2	0	0	0	0	0	1	0	0	0	13	6	0	23
1993	MAR	3	K2	Hartebeest	0	0	0	5	0	0	0	0	0	3	0	0	0	10	4	0	22
1993	MAR	3	K3	Hartebeest	2	0	0	15	0	0	0	0	0	10	8	1	0	49	17	0	102
1993	MAR	3	K1	Ostrich	0	0	0	0	0	0	0	0	0	0	0	0	0	1	2	0	3
1993	MAR	3	K2	Ostrich	0	0	0	0	0	0	0	0	0	0	0	0	0	12	8	0	20
1993	MAR	3	K3	Ostrich	0	0	0	0	0	0	0	0	0	0	0	0	0	4	4	0	8
1993	MAR	3	K1	Topi	1	0	0	11	0	0	0	0	0	0	0	0	0	51	48	0	111
1993	MAR	3	K2	Topi	0	0	0	47	0	0	4	0	0	0	0	0	0	143	128	0	321
1993	MAR	3	K3	Topi	0	0	0	19	0	0	15	0	0	0	0	0	0	64	40	0	138
1993	MAR	3	K1	Warthog	0	0	0	0	0	0	8	0	0	0	0	0	0	0	0	16	24
1993	MAR	3	K2	Warthog	0	0	0	10	0	0	9	0	0	0	0	0	0	0	0	31	50
1993	MAR	3	K3	Warthog	0	0	0	3	0	0	12	0	0	0	0	0	0	0	0	17	32
1993	MAR	3	K1	Waterbuck	0	0	0	0	0	0	0	0	0	0	0	0	0	1	1	0	2
1993	MAR	3	K2	Waterbuck	0	0	0	0	0	0	0	0	0	0	0	0	0	0	0	0	0
1993	MAR	3	K3	Waterbuck	0	0	0	0	0	0	0	0	0	0	0	0	0	0	0	0	0
1993	MAR	3	K1	Zebra	0	0	0	6	0	0	10	0	0	0	0	0	17	0	0	124	157
1993	MAR	3	K2	Zebra	2	0	0	4	0	0	4	0	0	0	0	0	5	0	0	94	109
1993	MAR	3	K3	Zebra	1	0	0	3	0	0	9	0	0	0	0	0	12	0	0	81	106
1993	APR	4	K1	Giraffe	0	0	0	0	0	0	0	0	0	0	0	0	0	2	2	0	4
1993	APR	4	K2	Giraffe	1	0	0	5	6	0	0	0	0	0	0	0	0	34	3	0	49
1993	APR	4	K3	Giraffe	0	0	0	7	0	0	0	0	0	0	0	0	0	9	3	0	19
1993	APR	4	K1	Impala	2	5	0	0	4	4	0	0	4	0	0	2	0	55	29	0	105
1993	APR	4	K2	Impala	6	23	7	2	55	4	0	0	11	0	0	20	0	267	66	0	459
1993	APR	4	K3	Impala	9	15	6	0	26	13	0	0	10	0	0	6	0	113	49	0	249
1993	APR	4	K1	Hartebeest	0	0	0	2	0	0	0	0	0	1	1	0	0	9	2	0	15
1993	APR	4	K2	Hartebeest	0	0	0	2	0	0	0	0	0	1	2	1	0	15	8	0	29
1993	APR	4	K3	Hartebeest	3	0	0	28	0	0	0	0	0	10	8	0	0	68	20	0	137
1993	APR	4	K1	Ostrich	0	0	0	0	0	0	0	0	0	0	0	0	0	2	1	0	3
1993	APR	4	K2	Ostrich	0	0	0	0	0	0	0	0	0	0	0	0	0	13	7	0	20
1993	APR	4	K3	Ostrich	0	0	0	0	0	0	0	0	0	0	0	0	0	3	3	0	6
1993	APR	4	K1	Topi	0	0	0	8	0	0	0	0	0	0	0	0	0	25	24	0	57
1993	APR	4	K2	Topi	0	0	0	36	0	0	14	0	0	0	0	0	0	121	145	0	316
1993	APR	4	K3	Topi	0	0	0	16	0	0	0	0	0	0	0	0	0	43	28	0	87
1993	APR	4	K1	Warthog	0	0	0	0	0	0	6	0	0	0	0	0	0	0	0	10	16
1993	APR	4	K2	Warthog	0	0	0	7	0	0	9	0	0	0	0	0	0	0	0	36	52
1993	APR	4	K3	Warthog	0	0	0	4	0	0	6	0	0	0	0	0	0	0	0	10	20
1993	APR	4	K1	Waterbuck	0	0	0	0	0	0	0	0	0	0	0	0	0	0	0	0	0
1993	APR	4	K2	Waterbuck	0	0	0	0	0	0	0	0	0	0	0	0	0	0	0	0	0
1993	APR	4	K3	Waterbuck	0	0	0	0	0	0	0	0	0	0	0	0	0	0	0	0	0
1993	APR	4	K1	Zebra	1	0	0	30	0	0	32	0	0	0	0	0	35	0	0	509	607
1993	APR	4	K2	Zebra	0	0	0	42	0	0	52	0	0	0	0	0	75	0	0	693	859
1993	APR	4	K3	Zebra	0	0	0	22	0	0	13	0	0	0	0	0	33	0	0	234	302
1993	MAY	5	K1	Giraffe	0	0	0	3	2	0	0	0	0	0	0	0	0	8	6	0	19
1993	MAY	5	K2	Giraffe	0	0	0	0	0	0	0	0	0	0	0	0	0	8	4	0	12
1993	MAY	5	K3	Giraffe	1	0	0	0	2	0	0	0	0	0	0	0	0	10	7	0	20
1993	MAY	5	K1	Impala	1	3	2	0	12	0	0	0	3	0	0	8	0	66	35	0	130
1993	MAY	5	K2	Impala	6	51	11	0	71	14	0	0	20	0	0	23	0	333	103	0	638
1993	MAY	5	K3	Impala	8	31	7	0	33	9	0	0	9	0	0	9	0	213	44	0	363
1993	MAY	5	K1	Hartebeest	0	0	0	1	0	0	0	0	0	4	0	0	0	8	2	0	15
1993	MAY	5	K2	Hartebeest	0	0	0	1	0	0	0	0	0	2	4	1	0	16	7	0	31
1993	MAY	5	K3	Hartebeest	0	0	0	11	0	0	0	0	0	11	11	0	0	35	15	0	83
1993	MAY	5	K1	Ostrich	0	0	0	0	0	0	0	0	0	0	0	0	0	0	0	0	0
1993	MAY	5	K2	Ostrich	0	0	0	0	0	0	0	0	0	0	0	0	0	6	3	0	9
1993	MAY	5	K3	Ostrich	0	0	0	0	0	0	0	0	0	0	0	0	0	9	3	0	12
1993	MAY	5	K1	Topi	0	0	0	2	0	0	1	0	0	0	0	0	0	9	46	0	58
1993	MAY	5	K2	Topi	0	0	0	34	0	0	19	0	0	0	0	0	0	195	109	0	357
1993	MAY	5	K3	Topi	0	0	0	1	0	0	4	0	0	0	0	0	0	17	54	0	76
1993	MAY	5	K1	Warthog	0	0	0	0	0	0	4	0	0	0	0	0	0	0	0	14	18
1993	MAY	5	K2	Warthog	0	0	0	0	0	0	7	0	0	0	0	0	0	0	0	22	29
1993	MAY	5	K3	Warthog	0	0	0	0	0	0	6	0	0	0	0	0	0	0	0	16	22
1993	MAY	5	K1	Waterbuck	0	0	0	0	0	0	0	0	0	0	0	0	0	0	1	0	1
1993	MAY	5	K2	Waterbuck	0	0	0	0	4	0	0	0	0	0	0	0	0	3	0	0	7
1993	MAY	5	K3	Waterbuck	0	0	0	0	0	0	0	0	0	0	0	0	0	0	0	0	0
1993	MAY	5	K1	Zebra	0	0	0	2	0	0	4	0	0	0	0	0	9	0	0	36	51
1993	MAY	5	K2	Zebra	3	0	0	25	0	0	44	0	0	0	0	0	41	0	0	336	449
1993	MAY	5	K3	Zebra	1	0	0	4	0	0	11	0	0	0	0	0	22	0	0	154	192
1993	JUN	6	K1	Giraffe	0	0	0	0	0	0	0	0	0	0	0	0	0	3	1	0	4
1993	JUN	6	K2	Giraffe	0	0	0	0	2	1	0	0	0	0	0	0	0	15	2	0	20
1993	JUN	6	K3	Giraffe	0	0	0	0	2	0	0	0	0	0	0	0	0	20	4	0	26
1993	JUN	6	K1	Impala	0	0	0	0	0	0	0	0	0	0	0	2	0	0	16	0	18
1993	JUN	6	K2	Impala	8	33	20	0	70	5	0	0	15	0	0	20	0	326	83	0	580
1993	JUN	6	K3	Impala	9	26	6	0	39	16	0	0	25	0	0	11	0	283	67	0	482
1993	JUN	6	K1	Hartebeest	0	0	0	0	0	0	0	0	0	0	0	0	0	0	0	0	0
1993	JUN	6	K2	Hartebeest	0	0	0	3	0	0	0	0	0	1	3	1	0	16	6	0	30
1993	JUN	6	K3	Hartebeest	9	0	0	8	0	0	0	0	0	9	9	1	0	49	9	0	94
1993	JUN	6	K1	Ostrich	0	0	0	0	0	0	0	0	0	0	0	0	0	8	1	0	9
1993	JUN	6	K2	Ostrich	0	0	0	0	0	0	0	0	0	0	0	0	0	7	8	0	15
1993	JUN	6	K3	Ostrich	0	0	0	0	0	0	0	0	0	0	0	0	0	4	1	0	5
1993	JUN	6	K1	Topi	0	0	0	3	0	0	4	0	0	0	0	0	0	29	43	0	79
1993	JUN	6	K2	Topi	0	0	0	16	0	0	48	0	0	0	0	0	0	166	136	0	366
1993	JUN	6	K3	Topi	0	0	0	7	0	0	4	0	0	0	0	0	0	36	29	0	76
1993	JUN	6	K1	Warthog	0	0	0	1	0	0	2	0	0	0	0	0	0	0	0	4	7
1993	JUN	6	K2	Warthog	0	0	0	1	0	0	5	0	0	0	0	0	0	0	0	24	30
1993	JUN	6	K3	Warthog	0	0	0	0	0	0	3	0	0	0	0	0	0	0	0	11	14
1993	JUN	6	K1	Waterbuck	0	0	0	0	1	0	0	0	0	0	0	0	0	2	2	0	5
1993	JUN	6	K2	Waterbuck	0	0	0	0	1	0	0	0	0	0	0	0	0	4	0	0	5
1993	JUN	6	K3	Waterbuck	0	0	0	0	0	0	0	0	0	0	0	0	0	0	0	0	0
1993	JUN	6	K1	Zebra	0	0	0	2	0	0	4	0	0	0	0	0	14	0	0	151	171
1993	JUN	6	K2	Zebra	1	0	0	43	0	0	40	0	0	0	0	0	104	0	0	740	928
1993	JUN	6	K3	Zebra	0	0	0	7	0	0	7	0	0	0	0	0	21	0	0	171	206
1993	JUL	7	K1	Giraffe	0	0	0	0	0	0	0	0	0	0	0	0	0	0	0	0	0
1993	JUL	7	K2	Giraffe	1	0	0	0	0	0	0	0	0	0	0	0	0	3	0	0	4
1993	JUL	7	K3	Giraffe	0	0	0	0	0	0	0	0	0	0	0	0	0	15	2	0	17
1993	JUL	7	K1	Impala	0	0	0	0	0	0	0	0	4	0	0	1	0	22	16	0	44
1993	JUL	7	K2	Impala	4	1	2	0	12	0	0	0	5	0	0	7	0	83	17	0	131
1993	JUL	7	K3	Impala	8	8	10	0	23	9	0	0	21	0	0	10	0	182	54	0	325
1993	JUL	7	K1	Hartebeest	0	0	0	0	0	0	0	0	0	3	1	0	0	8	6	0	18
1993	JUL	7	K2	Hartebeest	0	0	0	0	0	0	0	0	0	0	0	0	0	0	1	0	1
1993	JUL	7	K3	Hartebeest	3	0	0	7	0	0	0	0	0	12	4	2	0	44	14	0	86
1993	JUL	7	K1	Ostrich	0	0	0	0	0	0	0	0	0	0	0	0	0	2	1	0	3
1993	JUL	7	K2	Ostrich	0	0	0	0	0	0	0	0	0	0	0	0	0	5	3	0	8
1993	JUL	7	K3	Ostrich	0	0	0	0	0	0	0	0	0	0	0	0	0	6	1	0	7
1993	JUL	7	K1	Topi	0	0	0	0	0	0	13	0	0	0	0	0	0	39	29	0	81
1993	JUL	7	K2	Topi	0	0	0	0	0	0	14	0	0	0	0	0	0	46	41	0	101
1993	JUL	7	K3	Topi	0	0	0	0	0	0	3	0	0	0	0	0	0	9	13	0	25
1993	JUL	7	K1	Warthog	0	0	0	0	0	0	1	0	0	0	0	0	0	0	0	3	4
1993	JUL	7	K2	Warthog	0	0	0	0	0	0	7	0	0	0	0	0	0	0	0	18	25
1993	JUL	7	K3	Warthog	0	0	0	1	0	0	3	0	0	0	0	0	0	0	0	5	9
1993	JUL	7	K1	Waterbuck	0	0	0	0	0	0	0	0	0	0	0	0	0	1	1	0	2
1993	JUL	7	K2	Waterbuck	0	0	0	0	0	0	0	0	0	0	0	0	0	0	0	0	0
1993	JUL	7	K3	Waterbuck	0	0	0	0	0	0	0	0	0	0	0	0	0	0	0	0	0
1993	JUL	7	K1	Zebra	0	0	0	16	0	0	15	0	0	0	0	0	23	0	0	323	377
1993	JUL	7	K2	Zebra	1	0	0	37	0	0	68	0	0	0	0	0	89	0	0	1071	1266
1993	JUL	7	K3	Zebra	1	0	0	19	0	0	37	0	0	0	0	0	52	0	0	605	714
1993	AUG	8	K1	Giraffe	0	0	0	0	0	0	0	0	0	0	0	0	0	0	1	0	1
1993	AUG	8	K2	Giraffe	0	0	0	1	2	1	0	0	0	0	0	0	0	9	3	0	16
1993	AUG	8	K3	Giraffe	0	0	0	0	2	0	0	0	0	0	0	0	0	5	0	0	7
1993	AUG	8	K1	Impala	0	0	0	0	0	0	0	0	0	0	0	1	0	0	5	0	6
1993	AUG	8	K2	Impala	5	2	2	0	9	1	2	0	7	0	0	11	0	57	43	0	137
1993	AUG	8	K3	Impala	0	4	0	0	5	2	0	0	2	0	0	4	0	65	13	0	95
1993	AUG	8	K1	Hartebeest	0	0	0	0	0	0	0	0	0	1	0	0	0	3	0	0	4
1993	AUG	8	K2	Hartebeest	0	0	0	2	0	0	0	0	0	2	1	0	0	10	6	0	21
1993	AUG	8	K3	Hartebeest	0	0	0	2	0	0	0	0	0	3	2	0	0	19	7	0	37
1993	AUG	8	K1	Ostrich	0	0	0	0	0	0	0	0	0	0	0	0	0	0	0	0	0
1993	AUG	8	K2	Ostrich	0	0	0	0	0	0	0	0	0	0	0	0	0	7	4	0	11
1993	AUG	8	K3	Ostrich	0	0	0	0	0	0	0	0	0	0	0	0	0	1	3	0	4
1993	AUG	8	K1	Topi	0	0	0	0	0	0	10	0	0	0	0	0	0	18	87	0	115
1993	AUG	8	K2	Topi	0	0	0	0	0	0	44	0	0	0	0	0	0	154	95	0	293
1993	AUG	8	K3	Topi	2	0	0	0	0	0	4	0	0	2	0	0	0	19	8	0	31
1993	AUG	8	K1	Warthog	2	0	0	0	0	0	3	0	0	0	0	0	0	0	0	7	12
1993	AUG	8	K2	Warthog	0	0	0	0	0	0	13	0	0	0	0	0	0	0	0	45	58
1993	AUG	8	K3	Warthog	0	0	0	0	0	0	0	0	0	0	0	0	0	0	0	6	6
1993	AUG	8	K1	Waterbuck	0	0	0	0	0	0	0	0	0	0	0	0	0	0	0	0	0
1993	AUG	8	K2	Waterbuck	0	0	0	0	0	0	0	0	0	0	0	0	0	1	2	0	3
1993	AUG	8	K3	Waterbuck	0	0	0	0	0	0	0	0	0	0	0	0	0	0	0	0	0
1993	AUG	8	K1	Zebra	2	0	0	14	0	0	27	0	0	0	0	0	33	0	0	477	553
1993	AUG	8	K2	Zebra	1	0	0	25	0	0	71	0	0	0	0	0	104	0	0	1101	1304
1993	AUG	8	K3	Zebra	0	0	0	1	0	0	17	0	0	0	0	0	25	0	0	239	282
1993	SEP	9	K1	Giraffe	0	0	0	0	0	0	0	0	0	0	0	0	0	0	0	0	0
1993	SEP	9	K2	Giraffe	0	0	0	1	2	0	0	0	0	0	0	0	0	10	0	0	13
1993	SEP	9	K3	Giraffe	0	0	0	1	2	0	0	0	0	0	0	0	0	8	0	0	11
1993	SEP	9	K1	Impala	0	0	0	0	0	0	0	0	0	0	0	0	0	4	7	0	11
1993	SEP	9	K2	Impala	3	4	2	0	6	1	0	0	3	0	0	2	0	29	56	0	106
1993	SEP	9	K3	Impala	1	9	1	0	13	5	0	0	5	0	0	4	0	121	26	0	185
1993	SEP	9	K1	Hartebeest	0	0	0	0	0	0	0	0	0	0	0	0	0	0	2	0	2
1993	SEP	9	K2	Hartebeest	0	0	0	1	0	0	0	0	0	3	1	0	0	14	4	0	23
1993	SEP	9	K3	Hartebeest	1	0	0	3	0	0	0	0	0	6	2	0	0	22	8	0	42
1993	SEP	9	K1	Ostrich	0	0	0	0	0	0	0	0	0	0	0	0	0	0	2	0	2
1993	SEP	9	K2	Ostrich	0	0	0	0	0	0	0	0	0	0	0	0	0	2	1	0	3
1993	SEP	9	K3	Ostrich	0	0	0	0	0	0	0	0	0	0	0	0	0	0	2	0	2
1993	SEP	9	K1	Topi	1	0	0	0	0	0	1	0	0	0	0	0	0	33	23	0	58
1993	SEP	9	K2	Topi	9	0	0	0	0	0	81	0	0	0	0	0	0	240	103	0	433
1993	SEP	9	K3	Topi	1	0	0	1	0	0	5	0	0	0	0	0	0	48	7	0	62
1993	SEP	9	K1	Warthog	0	0	0	0	0	0	4	0	0	0	0	0	0	0	0	10	14
1993	SEP	9	K2	Warthog	0	0	0	0	0	0	1	0	0	0	0	0	0	0	0	16	17
1993	SEP	9	K3	Warthog	0	0	0	0	0	0	0	0	0	0	0	0	0	0	0	5	5
1993	SEP	9	K1	Waterbuck	0	0	0	0	0	0	0	0	0	0	0	0	0	0	0	0	0
1993	SEP	9	K2	Waterbuck	0	0	0	0	2	0	0	0	0	0	0	0	0	4	0	0	6
1993	SEP	9	K3	Waterbuck	0	0	0	0	0	0	0	0	0	0	0	0	0	0	0	0	0
1993	SEP	9	K1	Zebra	0	0	0	2	0	0	7	0	0	0	0	0	13	0	0	111	133
1993	SEP	9	K2	Zebra	0	0	0	48	0	0	86	0	0	0	0	0	127	0	0	1440	1701
1993	SEP	9	K3	Zebra	0	0	0	9	0	0	21	0	0	0	0	0	39	0	0	470	539
1993	OCT	10	K1	Giraffe	0	0	0	0	0	0	0	0	0	0	0	0	0	0	0	0	0
1993	OCT	10	K2	Giraffe	0	0	0	0	1	0	0	0	0	0	0	0	0	1	0	0	2
1993	OCT	10	K3	Giraffe	0	0	0	0	1	0	0	0	0	0	0	0	0	7	2	0	10
1993	OCT	10	K1	Impala	0	0	0	0	2	0	0	0	0	0	0	0	0	6	6	0	14
1993	OCT	10	K2	Impala	1	5	0	0	6	1	0	0	1	0	0	6	0	41	30	0	91
1993	OCT	10	K3	Impala	3	0	1	0	7	0	0	0	2	0	0	2	0	38	28	0	81
1993	OCT	10	K1	Hartebeest	0	0	0	0	0	0	0	0	0	0	0	0	0	0	1	0	1
1993	OCT	10	K2	Hartebeest	0	0	0	0	0	0	0	0	0	0	0	0	0	0	0	0	0
1993	OCT	10	K3	Hartebeest	0	0	0	2	0	0	0	0	0	0	2	1	0	2	2	0	9
1993	OCT	10	K1	Ostrich	0	0	0	0	0	0	0	0	0	0	0	0	0	0	0	0	0
1993	OCT	10	K2	Ostrich	0	0	0	0	0	0	0	0	0	0	0	0	0	8	1	0	9
1993	OCT	10	K3	Ostrich	0	0	0	0	0	0	0	0	0	0	0	0	0	1	1	0	2
1993	OCT	10	K1	Topi	7	0	0	0	0	0	7	0	0	0	0	0	2	31	9	0	54
1993	OCT	10	K2	Topi	14	0	0	0	0	0	14	0	0	0	0	0	0	32	31	0	91
1993	OCT	10	K3	Topi	12	0	0	0	0	0	7	0	0	0	0	0	0	29	9	0	57
1993	OCT	10	K1	Warthog	4	0	0	0	0	0	2	0	0	0	0	0	0	0	0	2	8
1993	OCT	10	K2	Warthog	5	0	0	1	0	0	2	0	0	0	0	0	0	0	0	18	26
1993	OCT	10	K3	Warthog	0	0	0	0	0	0	0	0	0	0	0	0	0	0	0	1	1
1993	OCT	10	K1	Waterbuck	0	0	0	0	0	0	0	0	0	0	0	0	0	0	0	0	0
1993	OCT	10	K2	Waterbuck	0	0	0	0	0	0	0	0	0	0	0	0	0	0	0	0	0
1993	OCT	10	K3	Waterbuck	0	0	0	0	1	0	0	0	0	0	0	0	0	4	1	0	6
1993	OCT	10	K1	Zebra	0	0	0	8	0	0	12	0	0	0	0	0	10	0	0	76	107
1993	OCT	10	K2	Zebra	0	0	0	7	0	0	15	0	0	0	0	0	20	0	0	162	204
1993	OCT	10	K3	Zebra	0	0	0	4	0	0	9	0	0	0	0	0	13	0	0	84	110
1993	NOV	11	K1	Giraffe	0	0	0	0	0	0	0	0	0	0	0	0	0	0	0	0	0
1993	NOV	11	K2	Giraffe	0	0	0	1	0	1	0	0	0	0	0	0	0	4	4	0	10
1993	NOV	11	K3	Giraffe	1	0	0	6	4	0	0	0	0	0	0	0	0	10	0	0	21
1993	NOV	11	K1	Impala	0	0	0	0	1	1	0	0	1	0	0	4	0	12	12	0	31
1993	NOV	11	K2	Impala	17	12	3	0	42	16	0	0	21	0	0	30	0	217	137	1	494
1993	NOV	11	K3	Impala	9	14	3	0	23	9	0	0	11	0	0	18	0	159	65	0	311
1993	NOV	11	K1	Hartebeest	0	0	0	0	0	0	0	0	0	0	0	0	0	0	0	0	0
1993	NOV	11	K2	Hartebeest	0	0	0	0	0	0	0	0	0	0	0	0	0	0	3	0	3
1993	NOV	11	K3	Hartebeest	1	0	0	2	0	0	0	0	0	1	3	1	0	8	5	0	22
1993	NOV	11	K1	Ostrich	0	0	0	0	0	0	0	0	0	0	0	0	0	0	1	0	1
1993	NOV	11	K2	Ostrich	0	0	0	0	0	0	0	0	0	0	0	0	0	8	3	0	11
1993	NOV	11	K3	Ostrich	0	0	0	0	0	0	0	0	0	0	0	0	0	0	1	0	1
1993	NOV	11	K1	Topi	0	0	0	0	0	0	2	0	0	0	0	0	0	13	17	0	32
1993	NOV	11	K2	Topi	23	0	0	0	0	0	30	0	0	0	0	0	3	107	139	0	301
1993	NOV	11	K3	Topi	18	0	0	0	0	0	18	0	0	0	0	0	0	38	30	0	104
1993	NOV	11	K1	Warthog	10	0	0	0	0	0	6	0	0	0	0	0	0	0	0	9	25
1993	NOV	11	K2	Warthog	4	0	0	0	0	0	10	0	0	0	0	0	0	0	0	33	48
1993	NOV	11	K3	Warthog	0	0	0	0	0	0	5	0	0	0	0	0	0	0	0	7	12
1993	NOV	11	K1	Waterbuck	0	0	0	0	0	0	0	0	0	0	0	0	0	0	0	0	0
1993	NOV	11	K2	Waterbuck	0	0	0	0	3	0	0	0	0	0	0	0	0	4	1	0	8
1993	NOV	11	K3	Waterbuck	0	0	0	0	0	0	0	0	0	0	0	0	0	0	0	0	0
1993	NOV	11	K1	Zebra	0	0	0	4	0	0	7	0	0	0	0	0	11	0	0	56	78
1993	NOV	11	K2	Zebra	2	0	0	15	0	0	59	0	0	0	0	1	119	0	0	535	733
1993	NOV	11	K3	Zebra	0	0	0	3	0	0	17	0	0	0	0	0	22	0	0	84	128
1993	DEC	12	K1	Giraffe	0	0	0	0	0	0	0	0	0	0	0	0	0	0	0	0	0
1993	DEC	12	K2	Giraffe	0	0	0	0	1	0	0	0	0	0	0	0	0	6	0	0	7
1993	DEC	12	K3	Giraffe	0	0	0	0	0	0	0	0	0	0	0	0	0	0	0	0	0
1993	DEC	12	K1	Impala	0	0	0	0	2	1	0	0	0	0	0	1	0	12	6	0	22
1993	DEC	12	K2	Impala	2	7	0	0	22	4	0	0	4	0	0	6	0	141	43	0	229
1993	DEC	12	K3	Impala	1	2	0	0	6	3	0	0	2	0	0	2	0	32	21	0	69
1993	DEC	12	K1	Hartebeest	0	0	0	0	0	0	0	0	0	0	0	0	0	0	0	0	0
1993	DEC	12	K2	Hartebeest	0	0	0	0	0	0	0	0	0	0	0	0	0	0	2	0	2
1993	DEC	12	K3	Hartebeest	0	0	0	1	0	0	1	0	0	2	9	0	0	18	18	0	49
1993	DEC	12	K1	Ostrich	0	0	0	0	0	0	0	0	0	0	0	0	0	0	0	0	0
1993	DEC	12	K2	Ostrich	0	0	0	0	0	0	0	0	0	0	0	0	0	3	3	0	6
1993	DEC	12	K3	Ostrich	0	0	0	0	0	0	0	0	0	0	0	0	0	3	4	0	7
1993	DEC	12	K1	Topi	3	0	0	1	0	0	0	0	0	0	0	0	0	8	25	0	37
1993	DEC	12	K2	Topi	5	0	0	15	0	0	16	0	0	0	0	0	0	108	70	0	214
1993	DEC	12	K3	Topi	1	0	0	21	0	0	9	0	0	0	0	0	0	55	43	0	129
1993	DEC	12	K1	Warthog	0	0	0	2	0	0	7	0	0	0	0	0	0	0	0	9	18
1993	DEC	12	K2	Warthog	0	0	0	8	0	0	12	0	0	0	0	0	0	0	0	49	69
1993	DEC	12	K3	Warthog	0	0	0	2	0	0	0	0	0	0	0	0	0	0	0	7	9
1993	DEC	12	K1	Waterbuck	0	0	0	0	0	0	0	0	0	0	0	0	0	0	0	0	0
1993	DEC	12	K2	Waterbuck	0	0	0	0	0	0	0	0	0	0	0	0	0	0	0	0	0
1993	DEC	12	K3	Waterbuck	0	0	0	0	0	0	0	0	0	0	0	0	0	0	0	0	0
1993	DEC	12	K1	Zebra	1	0	0	7	0	0	20	0	0	0	0	0	25	0	0	156	209
1993	DEC	12	K2	Zebra	2	0	0	13	0	0	79	0	0	0	0	0	89	0	0	661	844
1993	DEC	12	K3	Zebra	0	0	0	5	0	0	35	0	0	0	0	0	33	0	0	190	263
1994	JAN	1	K1	Giraffe	2	0	0	0	1	0	0	0	0	0	0	0	0	5	2	0	10
1994	JAN	1	K2	Giraffe	4	0	0	3	1	2	0	0	0	0	0	0	0	8	7	0	25
1994	JAN	1	K3	Giraffe	0	0	0	0	0	0	0	0	0	0	0	0	0	0	0	0	0
1994	JAN	1	K1	Impala	6	10	2	0	16	3	0	0	4	0	0	6	0	113	29	0	189
1994	JAN	1	K2	Impala	7	34	10	0	78	17	0	0	21	0	0	23	0	408	119	0	717
1994	JAN	1	K3	Impala	8	6	0	0	16	2	0	0	11	0	0	11	0	114	52	0	221
1994	JAN	1	K1	Hartebeest	1	0	0	1	0	0	0	0	0	1	1	0	0	9	1	0	14
1994	JAN	1	K2	Hartebeest	0	0	0	0	0	0	0	0	0	1	2	0	0	5	2	0	10
1994	JAN	1	K3	Hartebeest	3	0	0	7	0	0	0	0	0	6	8	5	0	39	11	0	79
1994	JAN	1	K1	Ostrich	0	0	0	0	0	0	0	0	0	0	0	0	0	2	1	0	3
1994	JAN	1	K2	Ostrich	11	0	0	0	0	0	0	0	0	0	0	0	0	11	7	0	29
1994	JAN	1	K3	Ostrich	0	0	0	0	0	0	0	0	0	0	0	0	0	0	0	0	0
1994	JAN	1	K1	Topi	0	0	0	0	0	0	13	0	0	0	0	0	0	84	77	0	174
1994	JAN	1	K2	Topi	2	0	0	5	0	0	6	0	0	0	0	0	0	110	140	0	263
1994	JAN	1	K3	Topi	18	0	0	0	0	0	1	0	0	0	0	0	0	31	25	0	75
1994	JAN	1	K1	Warthog	3	0	0	7	0	0	13	0	0	0	0	0	0	0	0	22	45
1994	JAN	1	K2	Warthog	3	0	0	6	0	0	8	0	0	0	0	0	0	0	0	56	73
1994	JAN	1	K3	Warthog	5	0	0	3	0	0	3	0	0	0	0	0	0	0	0	16	27
1994	JAN	1	K1	Waterbuck	0	1	0	0	1	0	0	0	0	0	0	0	0	2	2	0	6
1994	JAN	1	K2	Waterbuck	0	1	0	0	8	0	0	0	0	0	0	1	0	6	5	0	21
1994	JAN	1	K3	Waterbuck	0	0	0	0	0	0	0	0	0	0	0	0	0	0	0	0	0
1994	JAN	1	K1	Zebra	1	0	0	5	0	0	10	0	0	0	0	0	29	0	0	135	180
1994	JAN	1	K2	Zebra	7	0	0	17	0	0	67	0	0	0	0	0	114	0	0	622	827
1994	JAN	1	K3	Zebra	17	0	0	16	0	0	61	0	0	0	0	0	86	0	1	419	599
1994	FEB	2	K1	Giraffe	0	0	0	2	0	0	0	0	0	0	0	0	0	2	0	0	4
1994	FEB	2	K2	Giraffe	2	0	0	4	2	1	0	0	0	0	0	0	0	16	10	0	36
1994	FEB	2	K3	Giraffe	0	0	0	0	1	0	0	0	0	0	0	0	0	12	8	0	21
1994	FEB	2	K1	Impala	0	0	0	0	0	0	0	0	3	0	0	0	0	8	16	0	27
1994	FEB	2	K2	Impala	15	21	4	0	64	9	0	0	13	0	0	19	0	341	92	0	578
1994	FEB	2	K3	Impala	33	20	9	0	46	9	0	0	10	0	0	19	0	372	83	0	601
1994	FEB	2	K1	Hartebeest	1	0	0	0	0	0	0	0	0	3	0	2	0	11	3	0	20
1994	FEB	2	K2	Hartebeest	0	0	0	3	0	0	3	0	0	2	4	1	0	33	19	0	65
1994	FEB	2	K3	Hartebeest	5	0	0	0	0	0	0	0	0	5	2	4	0	45	16	0	77
1994	FEB	2	K1	Ostrich	19	0	0	0	0	0	0	0	0	0	0	0	0	3	2	0	24
1994	FEB	2	K2	Ostrich	68	0	0	0	0	0	0	0	0	0	0	0	0	12	12	0	92
1994	FEB	2	K3	Ostrich	0	0	0	0	0	0	0	0	0	0	0	0	0	2	2	0	4
1994	FEB	2	K1	Topi	1	0	0	0	0	0	3	0	0	0	0	0	0	42	42	0	88
1994	FEB	2	K2	Topi	10	0	0	1	0	0	9	0	0	0	0	0	0	160	102	0	282
1994	FEB	2	K3	Topi	30	0	0	3	0	0	1	0	0	0	0	0	0	88	20	0	142
1994	FEB	2	K1	Warthog	3	0	0	8	0	0	3	0	0	0	0	0	0	0	0	16	30
1994	FEB	2	K2	Warthog	0	0	0	3	1	0	8	0	0	0	0	0	0	0	1	50	62
1994	FEB	2	K3	Warthog	0	0	0	1	0	0	0	0	0	0	0	0	0	0	0	19	20
1994	FEB	2	K1	Waterbuck	0	0	0	0	0	0	0	0	0	0	0	0	0	0	0	0	0
1994	FEB	2	K2	Waterbuck	0	1	0	0	9	1	0	0	0	0	0	0	0	12	5	0	28
1994	FEB	2	K3	Waterbuck	0	0	0	0	0	0	0	0	0	0	0	0	0	0	0	0	0
1994	FEB	2	K1	Zebra	6	0	0	1	0	0	15	0	0	0	0	0	31	0	0	214	267
1994	FEB	2	K2	Zebra	5	0	0	17	0	0	25	0	0	0	0	0	58	0	0	425	530
1994	FEB	2	K3	Zebra	8	0	0	7	0	0	20	0	0	0	0	0	34	0	0	188	257
1994	MAR	3	K1	Giraffe	0	0	0	0	0	0	0	0	0	0	0	0	0	0	0	0	0
1994	MAR	3	K2	Giraffe	1	0	0	0	1	2	0	0	0	0	0	0	0	24	9	0	37
1994	MAR	3	K3	Giraffe	1	0	0	2	2	0	0	0	0	0	0	0	0	16	6	0	27
1994	MAR	3	K1	Impala	7	1	3	0	7	5	0	0	7	0	0	2	0	53	19	0	104
1994	MAR	3	K2	Impala	24	29	14	0	48	12	0	0	9	0	0	9	0	347	85	0	586
1994	MAR	3	K3	Impala	23	29	8	0	33	12	0	0	13	0	0	16	0	240	70	0	444
1994	MAR	3	K1	Hartebeest	2	0	0	0	0	0	0	0	0	0	1	0	0	10	1	0	14
1994	MAR	3	K2	Hartebeest	2	0	0	1	0	0	0	0	0	0	1	1	0	22	12	0	39
1994	MAR	3	K3	Hartebeest	6	0	0	12	0	0	2	0	0	4	5	7	0	53	39	0	128
1994	MAR	3	K1	Ostrich	0	0	0	0	0	0	0	0	0	0	0	0	0	0	0	0	0
1994	MAR	3	K2	Ostrich	0	0	0	0	0	0	0	0	0	0	0	0	0	11	5	0	16
1994	MAR	3	K3	Ostrich	0	0	0	0	0	0	0	0	0	0	0	0	0	2	1	0	3
1994	MAR	3	K1	Topi	0	0	0	0	0	0	0	0	0	0	0	0	0	23	29	0	52
1994	MAR	3	K2	Topi	5	1	0	23	0	0	2	0	0	0	0	0	0	178	108	0	316
1994	MAR	3	K3	Topi	0	0	0	12	0	0	0	0	0	0	0	0	0	44	12	0	68
1994	MAR	3	K1	Warthog	0	0	0	0	0	0	9	0	0	0	0	0	0	0	0	9	18
1994	MAR	3	K2	Warthog	0	0	0	2	0	0	11	0	1	0	0	1	0	0	0	65	78
1994	MAR	3	K3	Warthog	0	0	0	2	0	0	1	0	0	0	0	0	0	0	0	7	10
1994	MAR	3	K1	Waterbuck	0	0	0	0	0	0	0	0	0	0	0	0	0	0	0	0	0
1994	MAR	3	K2	Waterbuck	0	1	0	0	5	0	0	0	0	0	0	0	0	13	4	0	23
1994	MAR	3	K3	Waterbuck	0	0	0	0	0	0	0	0	0	0	0	0	0	0	0	0	0
1994	MAR	3	K1	Zebra	0	0	0	0	0	0	1	0	0	0	0	0	5	0	0	19	25
1994	MAR	3	K2	Zebra	1	0	0	2	0	0	7	0	0	0	0	0	5	0	0	44	59
1994	MAR	3	K3	Zebra	8	0	0	9	0	0	8	0	0	0	0	0	25	0	0	186	236
1994	APR	4	K1	Giraffe	0	0	0	0	0	0	0	0	0	0	0	0	0	0	1	0	1
1994	APR	4	K2	Giraffe	0	0	0	0	2	1	0	0	0	0	0	0	0	15	6	0	24
1994	APR	4	K3	Giraffe	0	0	0	0	0	0	0	0	0	0	0	0	0	1	3	0	4
1994	APR	4	K1	Impala	0	1	2	0	4	0	0	0	4	0	0	4	0	60	43	1	119
1994	APR	4	K2	Impala	9	17	21	0	34	16	0	0	21	0	0	15	0	401	127	0	661
1994	APR	4	K3	Impala	0	12	3	0	14	12	0	0	8	0	0	9	0	112	59	0	229
1994	APR	4	K1	Hartebeest	0	0	0	1	0	0	0	0	0	0	0	1	0	9	2	0	13
1994	APR	4	K2	Hartebeest	2	0	0	1	0	0	0	0	0	0	2	2	0	14	9	0	30
1994	APR	4	K3	Hartebeest	9	0	0	5	0	0	10	0	0	1	2	9	0	45	29	0	110
1994	APR	4	K1	Ostrich	0	0	0	0	0	0	0	0	0	0	0	0	0	0	0	0	0
1994	APR	4	K2	Ostrich	0	0	0	0	0	0	0	0	0	0	0	0	0	8	9	0	17
1994	APR	4	K3	Ostrich	0	0	0	0	0	0	0	0	0	0	0	0	0	6	1	0	7
1994	APR	4	K1	Topi	0	0	0	5	0	0	1	0	0	0	0	0	0	36	16	0	58
1994	APR	4	K2	Topi	0	0	0	10	0	0	4	0	0	0	0	0	0	136	135	3	288
1994	APR	4	K3	Topi	0	0	0	17	0	0	4	0	0	0	0	0	0	46	15	0	82
1994	APR	4	K1	Warthog	0	0	0	0	0	0	3	0	0	0	0	0	0	0	0	7	10
1994	APR	4	K2	Warthog	0	0	0	2	0	0	9	0	0	0	0	0	0	0	0	46	57
1994	APR	4	K3	Warthog	0	0	0	0	0	0	0	0	0	0	0	0	0	0	0	0	0
1994	APR	4	K1	Waterbuck	0	0	0	0	0	0	0	0	0	0	0	0	0	0	0	0	0
1994	APR	4	K2	Waterbuck	0	0	0	0	1	0	0	0	0	0	0	0	0	4	2	0	7
1994	APR	4	K3	Waterbuck	0	0	0	0	0	0	0	0	0	0	0	0	0	0	0	0	0
1994	APR	4	K1	Zebra	2	0	0	3	0	0	5	0	0	0	0	0	14	0	0	86	110
1994	APR	4	K2	Zebra	0	0	0	1	0	0	1	0	0	0	0	0	6	0	0	40	48
1994	APR	4	K3	Zebra	2	0	0	8	0	0	7	0	0	0	0	0	13	0	0	85	115
1994	MAY	5	K1	Giraffe	6	0	0	0	0	0	0	0	0	0	0	0	0	6	0	0	12
1994	MAY	5	K2	Giraffe	2	0	0	0	0	0	0	0	0	0	0	0	0	14	2	0	18
1994	MAY	5	K3	Giraffe	0	0	0	0	0	0	0	0	0	0	0	0	0	0	0	0	0
1994	MAY	5	K1	Impala	0	4	0	0	13	3	0	0	10	0	0	3	0	108	42	0	183
1994	MAY	5	K2	Impala	24	27	37	0	56	37	0	0	25	0	0	13	0	483	101	0	803
1994	MAY	5	K3	Impala	3	4	6	0	11	14	0	0	9	0	0	14	0	112	72	0	245
1994	MAY	5	K1	Hartebeest	0	0	0	5	0	0	0	0	0	0	0	2	0	16	7	0	30
1994	MAY	5	K2	Hartebeest	2	0	0	0	0	0	0	0	0	1	1	3	0	12	13	0	32
1994	MAY	5	K3	Hartebeest	3	0	0	11	0	0	10	0	0	2	2	5	0	71	33	0	137
1994	MAY	5	K1	Ostrich	0	0	0	0	0	0	0	0	0	0	0	0	0	4	3	0	7
1994	MAY	5	K2	Ostrich	0	0	0	0	0	0	0	0	0	0	0	0	0	11	4	0	15
1994	MAY	5	K3	Ostrich	0	0	0	0	0	0	0	0	0	0	0	0	0	8	3	0	11
1994	MAY	5	K1	Topi	0	0	0	0	0	0	0	0	0	0	0	0	0	41	21	0	62
1994	MAY	5	K2	Topi	0	0	0	18	0	0	10	0	0	0	0	0	0	216	114	0	358
1994	MAY	5	K3	Topi	0	0	0	16	0	0	8	0	0	0	0	0	0	94	22	0	140
1994	MAY	5	K1	Warthog	0	0	0	3	0	0	2	0	0	0	0	0	0	0	0	11	16
1994	MAY	5	K2	Warthog	0	0	0	0	0	0	5	0	0	0	0	0	0	0	0	14	19
1994	MAY	5	K3	Warthog	0	0	0	0	0	0	1	0	0	0	0	0	0	0	0	1	2
1994	MAY	5	K1	Waterbuck	0	0	0	0	0	0	0	0	0	0	0	0	0	0	0	0	0
1994	MAY	5	K2	Waterbuck	0	0	0	0	0	0	0	0	0	0	0	0	0	0	1	0	1
1994	MAY	5	K3	Waterbuck	0	0	0	0	0	0	0	0	0	0	0	0	0	0	0	0	0
1994	MAY	5	K1	Zebra	0	0	0	1	0	0	1	0	0	0	0	0	7	0	0	49	58
1994	MAY	5	K2	Zebra	0	0	0	0	0	0	0	0	0	0	0	0	4	0	1	30	35
1994	MAY	5	K3	Zebra	0	0	0	1	0	0	5	0	0	0	0	0	10	0	0	58	74
1994	JUN	6	K1	Giraffe	0	0	0	0	0	0	0	0	0	0	0	0	0	0	0	0	0
1994	JUN	6	K2	Giraffe	0	0	0	0	0	0	0	0	0	0	0	0	0	3	3	0	6
1994	JUN	6	K3	Giraffe	0	0	0	0	1	0	0	0	0	0	0	0	0	7	3	0	11
1994	JUN	6	K1	Impala	3	2	2	0	6	0	0	0	2	0	0	1	0	67	16	0	99
1994	JUN	6	K2	Impala	13	32	29	0	66	33	1	0	29	0	0	22	0	541	171	0	934
1994	JUN	6	K3	Impala	14	32	14	0	31	20	0	0	17	0	0	18	0	354	102	0	602
1994	JUN	6	K1	Hartebeest	0	0	0	1	0	0	0	0	0	0	0	0	0	7	3	0	11
1994	JUN	6	K2	Hartebeest	2	0	0	0	0	0	2	0	0	0	2	2	0	19	8	0	35
1994	JUN	6	K3	Hartebeest	3	0	0	12	0	0	4	0	0	4	8	8	0	73	28	0	140
1994	JUN	6	K1	Ostrich	0	0	0	0	0	0	0	0	0	0	0	0	0	0	0	0	0
1994	JUN	6	K2	Ostrich	7	0	0	0	0	0	0	0	0	0	0	0	0	4	6	0	17
1994	JUN	6	K3	Ostrich	0	0	0	0	0	0	0	0	0	0	0	0	0	2	1	0	3
1994	JUN	6	K1	Topi	0	0	0	0	0	0	1	0	0	0	0	0	0	20	12	0	33
1994	JUN	6	K2	Topi	0	0	0	5	0	0	6	0	0	0	0	0	0	189	137	0	337
1994	JUN	6	K3	Topi	0	0	0	0	0	0	8	0	0	0	0	0	0	48	20	0	76
1994	JUN	6	K1	Warthog	0	0	0	0	0	0	0	0	0	0	0	0	0	0	0	6	6
1994	JUN	6	K2	Warthog	0	0	0	0	0	0	5	0	0	0	0	0	0	0	0	12	17
1994	JUN	6	K3	Warthog	0	0	0	0	0	0	6	0	0	0	0	0	0	0	0	7	13
1994	JUN	6	K1	Waterbuck	0	0	0	0	0	0	0	0	0	0	0	0	0	0	0	0	0
1994	JUN	6	K2	Waterbuck	0	0	0	0	0	0	0	0	0	0	0	0	0	0	1	0	1
1994	JUN	6	K3	Waterbuck	0	0	0	0	0	0	0	0	0	0	0	0	0	0	0	0	0
1994	JUN	6	K1	Zebra	0	0	0	0	0	0	0	0	0	0	0	0	1	0	0	5	6
1994	JUN	6	K2	Zebra	0	0	0	4	0	0	5	0	0	0	0	0	16	0	0	102	129
1994	JUN	6	K3	Zebra	0	0	0	0	0	0	2	0	0	0	0	0	2	0	0	13	17
1994	JUL	7	K1	Giraffe	1	0	0	2	1	1	0	0	0	0	0	0	0	7	2	0	14
1994	JUL	7	K2	Giraffe	0	0	0	0	1	1	0	0	0	0	0	0	0	4	2	0	8
1994	JUL	7	K3	Giraffe	0	0	0	0	0	0	0	0	0	0	0	0	0	0	2	0	2
1994	JUL	7	K1	Impala	8	17	15	0	19	16	0	0	6	0	0	9	0	252	70	0	412
1994	JUL	7	K2	Impala	5	9	19	0	23	27	0	0	26	0	0	26	0	341	139	0	615
1994	JUL	7	K3	Impala	2	12	5	0	13	2	0	0	3	0	0	5	0	118	37	0	197
1994	JUL	7	K1	Hartebeest	0	0	0	0	0	0	0	0	0	0	1	1	0	4	3	0	9
1994	JUL	7	K2	Hartebeest	1	0	0	1	0	0	1	0	0	1	0	2	0	13	8	0	27
1994	JUL	7	K3	Hartebeest	2	0	0	9	0	0	12	0	0	3	4	5	0	55	23	0	113
1994	JUL	7	K1	Ostrich	0	0	0	0	0	0	0	0	0	0	0	0	0	7	4	0	11
1994	JUL	7	K2	Ostrich	0	0	0	0	0	0	0	0	0	0	0	0	0	0	1	0	1
1994	JUL	7	K3	Ostrich	0	0	0	0	0	0	0	0	0	0	0	0	0	0	0	0	0
1994	JUL	7	K1	Topi	0	0	0	0	0	0	0	0	0	0	0	0	0	47	27	0	74
1994	JUL	7	K2	Topi	0	0	0	0	0	0	1	0	0	0	0	0	0	12	60	0	73
1994	JUL	7	K3	Topi	0	0	0	1	0	0	6	0	0	0	0	2	0	26	16	0	49
1994	JUL	7	K1	Warthog	0	0	0	1	0	0	2	0	0	0	0	0	0	0	0	20	23
1994	JUL	7	K2	Warthog	0	0	0	2	0	0	11	0	0	0	0	0	0	0	0	27	40
1994	JUL	7	K3	Warthog	0	0	0	0	0	0	0	0	0	0	0	0	0	0	0	0	0
1994	JUL	7	K1	Waterbuck	0	0	0	0	0	0	0	0	0	0	0	0	0	0	0	0	0
1994	JUL	7	K2	Waterbuck	0	2	1	0	5	10	0	0	0	0	0	3	0	19	10	0	50
1994	JUL	7	K3	Waterbuck	0	0	0	0	0	0	0	0	0	0	0	0	0	0	1	0	1
1994	JUL	7	K1	Zebra	0	0	0	1	0	0	3	0	0	0	0	0	17	0	0	146	167
1994	JUL	7	K2	Zebra	1	0	0	45	0	0	58	0	0	0	0	0	143	0	0	1292	1542
1994	JUL	7	K3	Zebra	0	0	0	21	0	0	31	0	0	0	0	0	90	0	0	827	966
1994	AUG	8	K1	Giraffe	0	0	0	0	0	0	0	0	0	0	0	0	0	0	0	0	0
1994	AUG	8	K2	Giraffe	2	0	0	1	3	1	0	0	0	0	0	0	0	13	5	0	25
1994	AUG	8	K3	Giraffe	0	0	0	0	1	0	0	0	0	0	0	0	0	10	3	0	14
1994	AUG	8	K1	Impala	2	3	0	0	12	3	0	0	6	0	0	6	0	65	31	0	128
1994	AUG	8	K2	Impala	9	7	11	2	15	12	0	0	10	0	0	7	0	141	69	0	283
1994	AUG	8	K3	Impala	5	6	10	0	11	9	0	0	11	0	0	4	0	133	39	0	229
1994	AUG	8	K1	Hartebeest	0	0	0	3	0	0	0	0	0	1	1	1	0	7	6	0	19
1994	AUG	8	K2	Hartebeest	0	0	0	0	0	0	0	0	0	1	0	0	0	1	6	0	8
1994	AUG	8	K3	Hartebeest	0	0	0	0	0	0	0	0	0	0	1	5	0	8	26	0	40
1994	AUG	8	K1	Ostrich	0	0	0	0	0	0	0	0	0	0	0	0	0	0	0	0	0
1994	AUG	8	K2	Ostrich	0	0	0	0	0	0	0	0	0	0	0	0	0	5	5	0	10
1994	AUG	8	K3	Ostrich	0	0	0	0	0	0	0	0	0	0	0	0	0	0	0	0	0
1994	AUG	8	K1	Topi	0	0	0	0	0	0	4	0	0	0	0	0	0	84	55	0	143
1994	AUG	8	K2	Topi	0	0	0	0	0	0	25	0	0	0	0	0	0	332	83	0	440
1994	AUG	8	K3	Topi	0	0	0	0	0	0	4	0	0	0	0	0	0	46	11	0	61
1994	AUG	8	K1	Warthog	0	0	0	0	0	0	3	0	0	0	0	0	0	0	0	13	16
1994	AUG	8	K2	Warthog	0	0	0	0	0	0	2	0	0	0	0	0	0	0	0	11	13
1994	AUG	8	K3	Warthog	0	0	0	0	0	0	0	0	0	0	0	0	0	0	0	0	0
1994	AUG	8	K1	Waterbuck	0	0	0	0	0	0	0	0	0	0	0	0	0	0	0	0	0
1994	AUG	8	K2	Waterbuck	0	0	0	0	0	0	0	0	0	0	0	0	0	0	0	0	0
1994	AUG	8	K3	Waterbuck	0	0	0	0	0	0	0	0	0	0	0	0	0	0	0	0	0
1994	AUG	8	K1	Zebra	0	0	0	14	0	0	37	0	0	0	0	0	76	0	0	674	801
1994	AUG	8	K2	Zebra	1	0	0	17	0	0	54	0	0	0	0	0	118	0	5	962	1157
1994	AUG	8	K3	Zebra	1	0	0	14	0	0	35	0	0	0	0	0	68	0	0	581	699
1994	SEP	9	K1	Giraffe	0	0	0	0	0	0	0	0	0	0	0	0	0	0	1	0	1
1994	SEP	9	K2	Giraffe	3	0	0	4	3	1	0	0	0	0	0	0	0	15	4	0	30
1994	SEP	9	K3	Giraffe	0	0	0	4	1	0	0	0	0	0	0	0	0	7	3	0	15
1994	SEP	9	K1	Impala	8	14	1	0	16	4	0	0	4	0	0	4	0	91	17	0	159
1994	SEP	9	K2	Impala	5	6	6	0	10	9	0	0	6	0	0	3	0	100	26	0	171
1994	SEP	9	K3	Impala	4	10	7	0	8	6	0	0	4	0	0	1	0	79	12	0	131
1994	SEP	9	K1	Hartebeest	0	0	0	0	0	0	1	0	0	0	0	0	0	2	1	0	4
1994	SEP	9	K2	Hartebeest	0	0	0	0	0	0	0	0	0	0	0	0	0	0	0	0	0
1994	SEP	9	K3	Hartebeest	0	0	0	4	0	0	2	0	0	2	1	4	0	13	15	0	41
1994	SEP	9	K1	Ostrich	9	0	0	0	0	0	0	0	0	0	0	0	0	2	3	0	14
1994	SEP	9	K2	Ostrich	0	0	0	0	0	0	0	0	0	0	0	0	0	2	4	0	6
1994	SEP	9	K3	Ostrich	0	0	0	0	0	0	0	0	0	0	0	0	0	4	3	0	7
1994	SEP	9	K1	Topi	0	0	0	0	0	0	2	0	0	0	0	0	0	137	24	0	163
1994	SEP	9	K2	Topi	0	0	0	1	0	0	12	0	0	0	0	0	0	133	38	0	184
1994	SEP	9	K3	Topi	0	0	0	0	0	0	8	0	0	0	0	0	0	36	24	0	68
1994	SEP	9	K1	Warthog	0	0	0	0	0	0	3	0	0	0	0	0	0	0	0	4	7
1994	SEP	9	K2	Warthog	0	0	0	0	0	0	3	0	0	0	0	0	0	0	0	18	21
1994	SEP	9	K3	Warthog	0	0	0	0	0	0	4	0	0	0	0	0	0	0	0	4	8
1994	SEP	9	K1	Waterbuck	0	0	0	0	0	0	0	0	0	0	0	0	0	0	0	0	0
1994	SEP	9	K2	Waterbuck	0	0	0	0	0	0	0	0	0	0	0	0	0	0	0	0	0
1994	SEP	9	K3	Waterbuck	0	0	0	0	0	0	0	0	0	0	0	0	0	0	0	0	0
1994	SEP	9	K1	Zebra	0	0	0	7	0	0	42	0	0	0	0	0	47	0	0	374	470
1994	SEP	9	K2	Zebra	2	0	0	25	0	0	85	0	0	0	0	0	141	0	0	1063	1316
1994	SEP	9	K3	Zebra	2	0	0	23	0	0	71	0	0	0	0	0	96	0	0	879	1071
1994	OCT	10	K1	Giraffe	0	0	0	0	0	1	0	0	0	0	0	0	0	3	1	0	5
1994	OCT	10	K2	Giraffe	3	0	0	5	5	3	0	0	0	0	0	0	0	13	3	0	32
1994	OCT	10	K3	Giraffe	0	0	0	2	2	1	0	0	0	0	0	0	0	15	4	0	24
1994	OCT	10	K1	Impala	0	1	4	0	15	1	0	0	4	0	0	5	0	123	20	0	173
1994	OCT	10	K2	Impala	11	6	8	0	12	17	0	0	8	0	0	12	0	163	61	0	298
1994	OCT	10	K3	Impala	12	26	28	0	37	25	0	0	21	0	0	16	0	385	77	0	627
1994	OCT	10	K1	Hartebeest	0	0	0	0	0	0	0	0	0	0	0	0	0	0	3	0	3
1994	OCT	10	K2	Hartebeest	4	0	0	2	0	0	2	0	0	0	1	1	0	21	5	0	36
1994	OCT	10	K3	Hartebeest	1	0	0	1	0	0	0	0	0	0	0	0	0	8	4	0	14
1994	OCT	10	K1	Ostrich	0	0	0	0	0	0	0	0	0	0	0	0	0	2	2	0	4
1994	OCT	10	K2	Ostrich	0	0	0	1	0	0	0	0	0	0	0	0	0	8	4	0	13
1994	OCT	10	K3	Ostrich	12	0	0	0	0	0	0	0	0	0	0	0	0	1	1	0	14
1994	OCT	10	K1	Topi	0	0	0	0	0	0	1	0	0	0	0	0	0	20	53	0	74
1994	OCT	10	K2	Topi	0	0	0	1	0	0	14	0	0	0	0	0	0	262	144	0	421
1994	OCT	10	K3	Topi	0	0	0	0	0	0	0	0	0	0	0	0	0	10	14	0	24
1994	OCT	10	K1	Warthog	16	0	0	0	0	0	0	0	0	0	0	0	0	0	0	15	31
1994	OCT	10	K2	Warthog	0	0	0	0	0	0	1	0	0	0	0	0	0	0	0	37	38
1994	OCT	10	K3	Warthog	0	0	0	0	0	0	1	0	0	0	0	0	0	0	0	13	14
1994	OCT	10	K1	Waterbuck	0	0	0	0	0	0	0	0	0	0	0	0	0	0	0	0	0
1994	OCT	10	K2	Waterbuck	0	0	0	0	0	0	0	0	0	0	0	0	0	0	0	0	0
1994	OCT	10	K3	Waterbuck	0	0	0	0	0	0	0	0	0	0	0	0	0	0	0	0	0
1994	OCT	10	K1	Zebra	0	0	0	5	0	0	14	0	0	0	0	0	24	0	0	243	286
1994	OCT	10	K2	Zebra	0	0	0	17	0	0	80	0	0	0	0	0	138	0	0	928	1163
1994	OCT	10	K3	Zebra	0	0	0	2	0	0	17	0	0	0	0	0	51	0	0	341	411
1994	NOV	11	K1	Giraffe	1	0	0	0	0	0	0	0	0	0	0	0	0	1	2	0	4
1994	NOV	11	K2	Giraffe	3	0	0	4	3	1	0	0	0	0	0	0	0	13	4	0	28
1994	NOV	11	K3	Giraffe	0	0	0	0	1	0	0	0	0	0	0	0	0	4	0	0	5
1994	NOV	11	K1	Impala	0	0	2	0	0	4	0	0	4	0	0	2	0	8	7	0	27
1994	NOV	11	K2	Impala	45	41	7	0	47	26	0	0	17	0	0	11	0	534	143	0	871
1994	NOV	11	K3	Impala	46	27	14	0	30	19	2	0	14	0	0	12	0	324	93	0	581
1994	NOV	11	K1	Hartebeest	2	0	0	0	0	0	2	0	0	1	0	1	0	10	2	0	18
1994	NOV	11	K2	Hartebeest	3	0	0	0	0	0	0	0	0	1	1	1	0	7	3	0	16
1994	NOV	11	K3	Hartebeest	10	0	0	0	0	0	3	0	0	1	4	3	0	35	11	0	67
1994	NOV	11	K1	Ostrich	0	0	0	0	0	0	0	0	0	0	0	0	0	0	2	0	2
1994	NOV	11	K2	Ostrich	1	0	0	2	0	0	0	0	0	0	0	0	0	7	3	0	13
1994	NOV	11	K3	Ostrich	0	0	0	0	0	0	0	0	0	0	0	0	0	0	1	0	1
1994	NOV	11	K1	Topi	0	0	0	0	0	0	0	0	0	0	0	0	0	4	1	0	5
1994	NOV	11	K2	Topi	16	0	0	3	0	0	6	0	0	0	0	0	0	93	131	0	249
1994	NOV	11	K3	Topi	19	0	0	0	0	0	1	0	0	0	0	0	0	46	17	0	83
1994	NOV	11	K1	Warthog	9	0	0	0	0	0	0	0	0	0	0	0	0	0	0	18	27
1994	NOV	11	K2	Warthog	20	0	0	2	0	0	1	0	0	0	0	0	0	0	0	37	60
1994	NOV	11	K3	Warthog	4	0	0	0	0	0	2	0	0	0	0	0	0	0	0	8	14
1994	NOV	11	K1	Waterbuck	1	0	0	0	2	0	0	0	0	0	0	2	0	4	2	0	11
1994	NOV	11	K2	Waterbuck	0	0	0	0	0	0	0	0	0	0	0	0	0	0	0	0	0
1994	NOV	11	K3	Waterbuck	0	0	0	0	0	0	0	0	0	0	0	0	0	0	0	0	0
1994	NOV	11	K1	Zebra	0	0	0	1	0	0	1	0	0	0	0	0	3	0	0	40	45
1994	NOV	11	K2	Zebra	1	0	0	12	0	0	32	0	0	0	0	0	54	0	0	503	602
1994	NOV	11	K3	Zebra	0	0	0	1	0	0	7	0	0	0	0	0	13	0	0	97	118
1994	DEC	12	K1	Giraffe	0	0	0	0	0	0	0	0	0	0	0	0	0	0	0	0	0
1994	DEC	12	K2	Giraffe	1	0	0	0	0	0	0	0	0	0	0	0	0	6	7	0	14
1994	DEC	12	K3	Giraffe	1	0	0	2	2	1	0	0	0	0	0	0	0	19	8	0	33
1994	DEC	12	K1	Impala	0	11	0	0	5	1	0	0	2	0	0	2	0	86	22	0	129
1994	DEC	12	K2	Impala	37	48	2	0	34	17	0	0	6	0	0	9	0	378	97	0	628
1994	DEC	12	K3	Impala	13	12	3	0	11	9	0	0	2	0	0	5	0	133	37	0	225
1994	DEC	12	K1	Hartebeest	0	0	0	0	0	0	0	0	0	2	1	0	0	5	1	0	9
1994	DEC	12	K2	Hartebeest	4	0	0	2	0	0	3	0	0	2	2	1	0	26	11	0	51
1994	DEC	12	K3	Hartebeest	5	0	0	7	0	0	1	0	0	5	2	2	0	31	21	0	74
1994	DEC	12	K1	Ostrich	1	0	0	0	0	0	0	0	0	0	0	0	0	5	7	0	13
1994	DEC	12	K2	Ostrich	0	0	0	0	0	0	0	0	0	0	0	0	0	9	13	0	22
1994	DEC	12	K3	Ostrich	0	0	0	0	0	0	0	0	0	0	0	0	0	3	1	0	4
1994	DEC	12	K1	Topi	7	0	0	0	0	0	0	0	0	0	0	0	0	32	12	0	51
1994	DEC	12	K2	Topi	47	0	0	0	0	0	9	0	0	0	0	0	0	201	90	0	347
1994	DEC	12	K3	Topi	19	0	0	0	0	0	1	0	0	0	0	0	0	40	8	0	68
1994	DEC	12	K1	Warthog	0	0	0	4	0	0	0	0	0	0	0	0	0	0	0	16	20
1994	DEC	12	K2	Warthog	6	0	0	3	0	0	0	0	0	0	0	0	0	0	0	29	38
1994	DEC	12	K3	Warthog	1	0	0	0	0	0	0	0	0	0	0	0	0	0	0	13	14
1994	DEC	12	K1	Waterbuck	0	0	0	0	0	0	0	0	0	0	0	0	0	0	0	0	0
1994	DEC	12	K2	Waterbuck	0	0	0	0	0	0	0	0	0	0	0	0	0	0	3	0	3
1994	DEC	12	K3	Waterbuck	0	0	0	0	0	0	0	0	0	0	0	0	0	0	0	0	0
1994	DEC	12	K1	Zebra	0	0	0	0	0	0	1	0	0	0	0	0	3	0	0	13	17
1994	DEC	12	K2	Zebra	1	0	0	1	0	0	13	0	0	0	0	0	17	0	0	172	204
1994	DEC	12	K3	Zebra	0	0	0	0	0	0	5	0	0	0	0	0	14	0	0	104	123
1995	JAN	1	K1	Giraffe	0	0	0	1	0	0	0	0	0	0	0	0	0	1	0	0	2
1995	JAN	1	K2	Giraffe	0	0	0	5	5	6	0	0	0	0	0	0	0	27	13	0	56
1995	JAN	1	K3	Giraffe	1	0	0	1	1	0	0	0	0	0	0	0	0	6	3	0	12
1995	JAN	1	K1	Impala	0	4	0	0	2	5	0	0	1	0	0	4	0	46	38	0	100
1995	JAN	1	K2	Impala	22	44	21	1	15	38	0	0	27	0	0	17	0	340	125	0	650
1995	JAN	1	K3	Impala	1	10	2	0	10	7	0	0	9	0	0	5	0	117	49	0	208
1995	JAN	1	K1	Hartebeest	0	0	0	1	0	0	0	0	0	0	0	1	0	2	6	0	10
1995	JAN	1	K2	Hartebeest	3	0	2	1	0	0	0	0	0	3	1	0	0	11	4	0	25
1995	JAN	1	K3	Hartebeest	2	0	0	10	0	0	9	0	0	8	5	5	0	69	18	0	128
1995	JAN	1	K1	Ostrich	0	0	0	0	0	0	0	0	0	0	0	0	0	4	2	0	6
1995	JAN	1	K2	Ostrich	0	0	0	0	0	0	0	0	0	0	0	0	0	15	7	0	22
1995	JAN	1	K3	Ostrich	0	0	0	0	0	0	0	0	0	0	0	0	0	0	0	0	0
1995	JAN	1	K1	Topi	1	0	0	1	0	0	0	0	0	0	0	0	0	26	25	0	53
1995	JAN	1	K2	Topi	31	0	0	47	0	0	7	0	0	0	0	0	0	234	160	0	478
1995	JAN	1	K3	Topi	14	0	0	22	0	0	5	0	0	0	0	0	0	231	32	0	304
1995	JAN	1	K1	Warthog	8	0	0	4	0	0	7	0	0	0	0	0	0	0	0	21	40
1995	JAN	1	K2	Warthog	5	0	1	18	0	0	2	0	0	0	0	0	0	0	0	27	53
1995	JAN	1	K3	Warthog	0	0	0	2	0	0	2	0	0	0	0	0	0	0	0	16	20
1995	JAN	1	K1	Waterbuck	0	0	0	0	0	0	0	0	0	0	0	0	0	0	0	0	0
1995	JAN	1	K2	Waterbuck	0	0	2	0	3	2	0	0	0	0	0	2	0	4	3	0	16
1995	JAN	1	K3	Waterbuck	0	0	0	0	0	0	0	0	0	0	0	0	0	0	0	0	0
1995	JAN	1	K1	Zebra	3	0	0	0	0	0	1	0	0	0	0	0	3	0	0	34	41
1995	JAN	1	K2	Zebra	23	0	1	7	0	0	13	0	0	0	0	0	17	0	0	148	209
1995	JAN	1	K3	Zebra	1	0	0	2	0	0	2	0	0	0	0	0	2	0	0	33	40
1995	FEB	2	K1	Giraffe	0	0	0	0	0	0	0	0	0	0	0	0	0	0	0	0	0
1995	FEB	2	K2	Giraffe	2	0	0	4	4	0	0	0	0	0	0	0	0	10	8	0	28
1995	FEB	2	K3	Giraffe	0	0	0	0	0	0	0	0	0	0	0	0	0	2	2	0	4
1995	FEB	2	K1	Impala	0	1	1	0	4	0	0	0	1	0	0	1	0	41	26	0	75
1995	FEB	2	K2	Impala	25	39	38	0	27	28	0	0	19	0	0	10	0	380	144	0	718
1995	FEB	2	K3	Impala	2	26	17	3	23	24	0	0	17	0	0	15	0	259	70	0	453
1995	FEB	2	K1	Hartebeest	0	0	0	0	0	0	0	0	0	0	0	0	0	4	2	0	6
1995	FEB	2	K2	Hartebeest	1	0	0	2	0	0	2	0	0	4	0	1	0	20	3	0	33
1995	FEB	2	K3	Hartebeest	2	0	0	6	0	0	4	0	0	4	9	3	0	34	11	0	73
1995	FEB	2	K1	Ostrich	0	0	0	0	0	0	0	0	0	0	0	0	0	1	3	0	4
1995	FEB	2	K2	Ostrich	0	0	0	0	0	0	0	0	0	0	0	0	0	8	10	0	18
1995	FEB	2	K3	Ostrich	0	0	0	0	0	0	0	0	0	0	0	0	0	0	0	0	0
1995	FEB	2	K1	Topi	0	0	0	4	0	0	5	0	0	0	0	0	0	21	36	0	66
1995	FEB	2	K2	Topi	4	0	0	44	5	0	18	0	1	0	0	2	0	209	109	0	404
1995	FEB	2	K3	Topi	4	0	0	28	3	0	3	0	0	0	0	0	0	82	22	0	138
1995	FEB	2	K1	Warthog	0	0	0	1	0	0	0	0	0	0	0	0	0	0	0	6	7
1995	FEB	2	K2	Warthog	6	0	0	6	0	0	2	0	0	0	0	0	0	0	0	19	33
1995	FEB	2	K3	Warthog	0	0	0	2	0	0	0	0	0	0	0	0	0	0	1	10	12
1995	FEB	2	K1	Waterbuck	0	0	0	0	0	0	0	0	0	0	0	0	0	0	0	0	0
1995	FEB	2	K2	Waterbuck	0	0	0	0	0	0	0	0	0	0	0	0	0	0	0	0	0
1995	FEB	2	K3	Waterbuck	0	0	0	0	2	0	0	0	0	0	0	1	0	2	1	0	6
1995	FEB	2	K1	Zebra	0	0	0	0	0	0	0	0	0	0	0	0	0	0	0	0	0
1995	FEB	2	K2	Zebra	0	0	0	0	0	0	0	0	0	0	0	0	1	0	0	12	13
1995	FEB	2	K3	Zebra	1	0	0	1	0	0	2	0	0	0	0	0	5	0	0	23	32
1995	MAR	3	K1	Giraffe	1	0	0	0	0	0	0	0	0	0	0	0	0	6	2	0	9
1995	MAR	3	K2	Giraffe	7	0	0	2	1	2	0	0	0	0	0	0	0	6	3	0	21
1995	MAR	3	K3	Giraffe	1	0	0	0	2	1	0	0	0	0	0	0	0	13	3	0	20
1995	MAR	3	K1	Impala	6	23	13	0	20	14	0	0	27	0	0	8	0	461	96	0	675
1995	MAR	3	K2	Impala	23	56	41	0	39	40	0	0	35	0	0	29	0	775	266	0	1304
1995	MAR	3	K3	Impala	0	23	14	0	20	22	1	0	10	0	0	12	0	289	92	0	483
1995	MAR	3	K1	Hartebeest	0	0	0	4	0	0	0	0	0	0	0	0	0	7	4	0	15
1995	MAR	3	K2	Hartebeest	1	0	0	2	0	0	0	0	0	2	1	2	0	13	23	0	44
1995	MAR	3	K3	Hartebeest	2	0	0	7	0	0	1	0	0	2	4	3	0	25	17	0	61
1995	MAR	3	K1	Ostrich	0	0	0	0	0	0	0	0	0	0	0	0	0	0	0	0	0
1995	MAR	3	K2	Ostrich	0	0	0	1	0	0	0	0	0	0	0	0	0	23	19	0	43
1995	MAR	3	K3	Ostrich	0	0	0	0	0	0	0	0	0	0	0	0	0	7	2	0	9
1995	MAR	3	K1	Topi	2	0	0	29	0	0	0	0	0	0	0	0	0	79	35	0	145
1995	MAR	3	K2	Topi	3	0	0	131	0	0	10	0	0	0	0	0	0	319	255	1	719
1995	MAR	3	K3	Topi	3	0	0	15	0	0	1	0	0	0	0	0	0	44	14	0	77
1995	MAR	3	K1	Warthog	0	0	0	15	0	0	9	0	0	0	0	0	1	0	0	23	47
1995	MAR	3	K2	Warthog	4	0	0	15	0	0	9	0	0	0	0	0	0	0	0	51	79
1995	MAR	3	K3	Warthog	0	0	0	4	0	0	6	0	0	0	0	0	0	0	0	16	26
1995	MAR	3	K1	Waterbuck	0	0	0	0	0	0	0	0	0	0	0	0	0	0	0	0	0
1995	MAR	3	K2	Waterbuck	0	0	0	0	0	0	0	0	0	0	0	0	0	2	0	0	2
1995	MAR	3	K3	Waterbuck	0	0	0	0	0	0	0	0	0	0	0	0	0	0	0	0	0
1995	MAR	3	K1	Zebra	1	0	0	6	0	0	11	0	0	0	0	0	11	7	0	135	166
1995	MAR	3	K2	Zebra	0	0	0	0	0	0	3	0	0	0	0	0	1	0	0	13	17
1995	MAR	3	K3	Zebra	2	0	0	5	0	1	3	0	0	0	0	0	2	0	0	39	52
1995	APR	4	K1	Giraffe	0	0	0	0	0	0	0	0	0	0	0	0	0	0	0	0	0
1995	APR	4	K2	Giraffe	1	0	0	1	1	0	0	0	0	0	0	0	0	13	6	0	22
1995	APR	4	K3	Giraffe	2	0	0	1	2	3	0	0	0	0	0	0	0	6	1	0	15
1995	APR	4	K1	Impala	0	1	0	0	8	1	0	0	2	0	0	3	0	71	27	0	113
1995	APR	4	K2	Impala	22	54	20	0	43	34	0	0	31	0	0	19	0	689	193	0	1105
1995	APR	4	K3	Impala	6	21	6	0	10	2	0	0	4	0	0	1	0	172	36	0	258
1995	APR	4	K1	Hartebeest	0	0	0	0	0	0	0	0	0	0	0	0	0	0	3	0	3
1995	APR	4	K2	Hartebeest	2	0	0	3	0	0	8	0	0	4	5	2	0	42	37	0	103
1995	APR	4	K3	Hartebeest	0	0	0	5	0	0	1	0	0	3	4	0	0	18	10	0	41
1995	APR	4	K1	Ostrich	0	0	0	0	0	0	0	0	0	0	0	0	0	0	3	0	3
1995	APR	4	K2	Ostrich	0	0	0	0	0	0	0	0	0	0	0	0	0	37	26	0	63
1995	APR	4	K3	Ostrich	0	0	0	0	0	0	0	0	0	0	0	0	0	1	0	0	1
1995	APR	4	K1	Topi	0	0	0	4	0	0	1	0	0	0	0	0	0	15	21	0	41
1995	APR	4	K2	Topi	1	0	0	126	0	0	29	0	0	0	0	0	0	620	252	0	1028
1995	APR	4	K3	Topi	0	0	0	2	0	0	2	0	0	0	0	0	0	29	12	0	45
1995	APR	4	K1	Warthog	0	0	0	6	0	0	6	0	0	0	0	0	0	0	0	21	33
1995	APR	4	K2	Warthog	0	0	0	40	0	0	17	0	0	0	0	0	0	0	0	112	169
1995	APR	4	K3	Warthog	0	0	0	0	0	0	0	0	0	0	0	0	0	0	0	2	2
1995	APR	4	K1	Waterbuck	0	0	0	0	0	0	0	0	0	0	0	0	0	0	0	0	0
1995	APR	4	K2	Waterbuck	0	0	0	0	0	1	0	0	0	0	0	1	0	2	3	0	7
1995	APR	4	K3	Waterbuck	0	0	0	0	0	0	0	0	0	0	0	0	0	0	0	0	0
1995	APR	4	K1	Zebra	1	0	0	2	0	0	2	0	0	0	0	0	3	0	0	31	39
1995	APR	4	K2	Zebra	2	0	0	22	0	0	25	0	0	0	0	0	40	0	0	282	371
1995	APR	4	K3	Zebra	1	0	0	4	0	0	7	0	0	0	0	0	11	0	0	76	99
1995	MAY	5	K1	Giraffe	0	0	0	0	0	0	0	0	0	0	0	0	0	0	0	0	0
1995	MAY	5	K2	Giraffe	3	0	0	2	1	1	0	0	0	0	0	0	0	6	2	0	15
1995	MAY	5	K3	Giraffe	0	0	0	0	1	0	0	0	0	0	0	0	0	3	2	0	6
1995	MAY	5	K1	Impala	2	9	3	0	11	9	0	0	15	0	0	3	0	310	28	0	390
1995	MAY	5	K2	Impala	14	38	52	0	42	31	0	0	23	0	0	15	0	788	226	0	1229
1995	MAY	5	K3	Impala	4	11	8	0	11	25	0	0	23	0	0	17	0	181	73	0	353
1995	MAY	5	K1	Hartebeest	0	0	0	0	0	0	0	0	0	0	0	0	0	2	2	0	4
1995	MAY	5	K2	Hartebeest	2	0	0	9	0	0	5	0	0	2	5	4	0	49	26	0	102
1995	MAY	5	K3	Hartebeest	0	0	0	6	0	0	1	0	0	1	2	1	0	26	7	0	44
1995	MAY	5	K1	Ostrich	0	0	0	0	0	0	0	0	0	0	0	0	0	2	1	0	3
1995	MAY	5	K2	Ostrich	0	0	0	0	0	0	0	0	0	0	0	0	0	24	23	0	47
1995	MAY	5	K3	Ostrich	0	0	0	0	0	0	0	0	0	0	0	0	0	0	0	0	0
1995	MAY	5	K1	Topi	0	0	0	2	0	0	4	0	0	0	0	0	0	32	20	0	58
1995	MAY	5	K2	Topi	1	0	0	69	0	0	96	0	0	0	0	0	0	893	233	0	1292
1995	MAY	5	K3	Topi	0	0	0	3	0	0	8	0	0	0	0	0	0	31	14	0	56
1995	MAY	5	K1	Warthog	0	0	0	0	0	0	6	0	0	0	0	0	0	0	0	13	19
1995	MAY	5	K2	Warthog	0	0	0	2	0	0	38	0	0	0	0	0	0	0	0	75	115
1995	MAY	5	K3	Warthog	0	0	0	3	0	0	3	0	0	0	0	0	0	0	0	1	7
1995	MAY	5	K1	Waterbuck	0	0	0	0	0	0	0	0	0	0	0	0	0	0	0	0	0
1995	MAY	5	K2	Waterbuck	0	0	0	0	0	0	0	0	0	0	0	0	0	3	2	0	5
1995	MAY	5	K3	Waterbuck	0	0	0	0	0	0	0	0	0	0	0	0	0	2	0	0	2
1995	MAY	5	K1	Zebra	0	0	0	3	0	0	3	0	0	0	0	0	9	0	0	106	121
1995	MAY	5	K2	Zebra	0	0	0	4	0	0	1	0	0	0	0	0	4	0	0	23	32
1995	MAY	5	K3	Zebra	0	0	0	5	0	0	3	0	0	0	0	0	4	0	0	55	67
1995	JUN	6	K1	Giraffe	0	0	0	1	0	0	0	0	0	0	0	0	0	2	1	0	4
1995	JUN	6	K2	Giraffe	1	0	0	0	0	0	0	0	0	0	0	0	0	15	4	0	20
1995	JUN	6	K3	Giraffe	2	0	0	0	1	0	0	0	0	0	0	0	0	5	3	0	11
1995	JUN	6	K1	Impala	1	8	8	0	10	4	1	0	10	0	0	6	0	354	61	0	472
1995	JUN	6	K2	Impala	5	13	19	0	16	14	1	0	20	0	0	11	0	370	171	0	656
1995	JUN	6	K3	Impala	0	8	16	0	14	17	0	0	27	0	0	10	0	192	91	0	375
1995	JUN	6	K1	Hartebeest	0	0	0	0	0	0	0	0	0	0	0	0	0	0	2	0	2
1995	JUN	6	K2	Hartebeest	1	0	0	2	0	0	4	0	0	1	4	2	0	36	18	0	68
1995	JUN	6	K3	Hartebeest	0	0	0	5	0	0	0	0	0	2	2	1	0	24	8	0	42
1995	JUN	6	K1	Ostrich	0	0	0	0	0	0	0	0	0	0	0	0	0	1	1	0	2
1995	JUN	6	K2	Ostrich	0	0	0	0	0	0	0	0	0	0	0	0	0	11	9	0	20
1995	JUN	6	K3	Ostrich	0	0	0	0	0	0	0	0	0	0	0	0	0	0	0	0	0
1995	JUN	6	K1	Topi	0	0	0	5	0	0	15	0	3	0	0	0	3	43	27	0	83
1995	JUN	6	K2	Topi	0	0	0	9	0	0	197	0	1	0	0	1	0	881	441	1	1529
1995	JUN	6	K3	Topi	0	0	0	2	0	0	10	0	0	0	0	0	0	27	11	0	50
1995	JUN	6	K1	Warthog	0	1	1	0	6	2	7	0	0	0	0	0	0	0	0	15	22
1995	JUN	6	K2	Warthog	0	0	0	0	0	0	27	0	0	0	0	0	0	0	0	49	77
1995	JUN	6	K3	Warthog	0	0	0	0	0	0	0	0	0	0	0	0	0	0	0	2	2
1995	JUN	6	K1	Waterbuck	0	0	1	0	0	1	0	0	0	0	0	1	0	2	2	0	10
1995	JUN	6	K2	Waterbuck	0	0	0	0	0	0	0	0	0	0	0	0	0	0	1	0	1
1995	JUN	6	K3	Waterbuck	0	0	0	0	0	0	0	0	0	0	0	0	0	0	0	0	0
1995	JUN	6	K1	Zebra	0	0	0	6	0	0	1	0	0	0	0	0	5	0	0	183	206
1995	JUN	6	K2	Zebra	1	9	1	21	3	0	24	0	0	0	0	0	12	0	0	258	315
1995	JUN	6	K3	Zebra	0	0	0	1	0	0	2	0	0	0	0	0	2	0	0	31	36
1995	JUL	7	K1	Giraffe	0	0	0	0	0	0	0	0	0	0	0	0	0	0	0	0	0
1995	JUL	7	K2	Giraffe	0	0	0	1	1	1	0	0	0	0	0	0	0	15	6	0	24
1995	JUL	7	K3	Giraffe	1	0	0	3	5	5	0	0	0	0	0	0	0	9	8	0	31
1995	JUL	7	K1	Impala	10	21	5	0	11	10	0	0	8	0	0	2	0	170	30	0	267
1995	JUL	7	K2	Impala	11	13	34	0	17	26	0	0	30	0	0	21	0	386	196	0	734
1995	JUL	7	K3	Impala	5	11	6	0	6	8	0	0	10	0	0	4	0	128	34	0	211
1995	JUL	7	K1	Hartebeest	0	0	0	0	0	0	0	0	0	0	0	0	0	0	3	0	3
1995	JUL	7	K2	Hartebeest	0	0	0	0	0	0	1	0	0	1	0	2	0	5	12	0	21
1995	JUL	7	K3	Hartebeest	0	0	0	4	0	0	0	0	0	1	2	0	0	15	6	0	28
1995	JUL	7	K1	Ostrich	0	0	0	0	0	0	0	0	0	0	0	0	0	3	1	0	4
1995	JUL	7	K2	Ostrich	0	0	0	0	0	0	0	0	0	0	0	0	0	12	6	0	18
1995	JUL	7	K3	Ostrich	0	0	0	0	0	0	0	0	0	0	0	0	0	0	0	0	0
1995	JUL	7	K1	Topi	0	0	0	0	0	0	8	0	0	0	0	0	0	27	18	0	53
1995	JUL	7	K2	Topi	0	0	0	1	0	0	123	0	0	0	0	0	0	518	301	0	943
1995	JUL	7	K3	Topi	1	0	0	0	0	0	9	0	0	0	0	0	0	41	8	0	59
1995	JUL	7	K1	Warthog	0	0	0	0	0	0	12	0	0	0	0	0	0	0	0	13	25
1995	JUL	7	K2	Warthog	0	0	0	1	0	0	13	0	0	0	0	0	0	0	0	40	54
1995	JUL	7	K3	Warthog	0	0	0	0	0	0	0	0	0	0	0	0	0	0	0	0	0
1995	JUL	7	K1	Waterbuck	0	0	0	0	0	0	0	0	0	0	0	0	0	5	0	0	5
1995	JUL	7	K2	Waterbuck	1	2	0	0	1	0	0	0	0	0	0	0	0	11	5	0	20
1995	JUL	7	K3	Waterbuck	0	0	0	0	0	0	0	0	0	0	0	0	0	0	2	0	2
1995	JUL	7	K1	Zebra	0	0	0	11	0	0	9	0	0	0	0	0	14	0	0	193	227
1995	JUL	7	K2	Zebra	1	0	0	186	0	0	278	0	0	0	0	0	298	0	0	3156	3919
1995	JUL	7	K3	Zebra	1	0	0	37	0	0	48	0	0	0	0	0	61	0	0	608	755
1995	AUG	8	K1	Giraffe	0	0	0	0	0	0	0	0	0	0	0	0	0	0	0	0	0
1995	AUG	8	K2	Giraffe	6	0	0	3	6	4	0	0	0	0	0	0	0	27	11	0	57
1995	AUG	8	K3	Giraffe	1	0	0	1	1	0	0	0	0	0	0	0	0	11	6	0	20
1995	AUG	8	K1	Impala	4	1	1	0	8	1	0	0	6	1	1	2	0	101	22	0	157
1995	AUG	8	K2	Impala	18	24	16	0	27	11	0	0	21	0	0	12	0	292	106	0	517
1995	AUG	8	K3	Impala	7	20	15	0	20	16	0	0	32	0	0	15	0	332	102	0	559
1995	AUG	8	K1	Hartebeest	1	0	0	0	0	0	0	0	0	0	0	0	0	11	3	0	17
1995	AUG	8	K2	Hartebeest	5	0	0	0	0	0	10	0	0	3	3	2	0	46	41	0	113
1995	AUG	8	K3	Hartebeest	2	0	0	1	0	0	8	0	0	1	3	3	0	18	13	0	49
1995	AUG	8	K1	Ostrich	0	0	0	0	0	0	0	0	0	0	0	0	0	2	1	0	3
1995	AUG	8	K2	Ostrich	0	0	0	0	0	0	0	0	0	0	0	0	0	14	11	0	25
1995	AUG	8	K3	Ostrich	0	0	0	0	0	0	0	0	0	0	0	0	0	0	1	0	1
1995	AUG	8	K1	Topi	0	0	0	0	0	0	7	0	0	0	0	0	0	32	21	0	60
1995	AUG	8	K2	Topi	0	0	0	12	0	0	98	0	0	0	3	0	0	372	287	0	769
1995	AUG	8	K3	Topi	0	0	0	2	0	0	4	0	0	0	0	0	0	34	13	0	53
1995	AUG	8	K1	Warthog	0	0	0	0	0	0	6	0	0	0	0	0	0	0	0	11	17
1995	AUG	8	K2	Warthog	0	0	0	0	0	0	11	0	0	0	0	0	8	0	0	53	64
1995	AUG	8	K3	Warthog	0	0	0	0	0	0	0	0	0	0	0	0	0	0	0	8	8
1995	AUG	8	K1	Waterbuck	0	0	0	0	0	0	0	0	0	0	0	0	0	0	0	0	0
1995	AUG	8	K2	Waterbuck	0	0	0	0	0	0	0	0	0	0	0	0	0	0	0	0	0
1995	AUG	8	K3	Waterbuck	0	0	0	0	0	0	0	0	0	0	0	0	0	3	0	0	3
1995	AUG	8	K1	Zebra	5	0	0	40	0	0	56	0	0	0	0	0	62	0	0	773	938
1995	AUG	8	K2	Zebra	31	0	0	310	0	0	437	0	0	0	0	0	543	0	0	6083	7417
1995	AUG	8	K3	Zebra	0	0	0	26	0	0	51	0	0	0	0	0	44	0	1	572	693
1995	SEP	9	K1	Giraffe	0	0	0	0	0	0	0	0	0	0	0	0	0	0	0	0	0
1995	SEP	9	K2	Giraffe	0	0	0	2	0	3	0	0	0	0	0	0	0	19	11	0	35
1995	SEP	9	K3	Giraffe	1	0	0	0	1	0	0	0	0	0	0	0	0	7	7	0	16
1995	SEP	9	K1	Impala	5	5	1	0	1	5	0	0	3	0	0	1	0	76	8	0	105
1995	SEP	9	K2	Impala	19	21	17	0	21	25	0	0	12	0	0	10	0	449	107	0	681
1995	SEP	9	K3	Impala	7	11	1	0	8	5	0	0	9	0	0	1	0	107	30	0	179
1995	SEP	9	K1	Hartebeest	0	0	0	0	0	0	0	0	0	0	0	0	0	0	1	0	1
1995	SEP	9	K2	Hartebeest	0	0	0	0	0	0	1	0	0	0	0	0	0	20	6	0	27
1995	SEP	9	K3	Hartebeest	2	0	0	0	0	0	7	0	0	2	3	2	0	17	18	0	51
1995	SEP	9	K1	Ostrich	0	0	0	0	0	0	0	0	0	0	0	0	0	0	0	0	0
1995	SEP	9	K2	Ostrich	0	0	0	0	0	0	0	0	0	0	0	0	0	11	10	0	21
1995	SEP	9	K3	Ostrich	0	0	0	0	0	0	0	0	0	0	0	0	0	1	1	0	2
1995	SEP	9	K1	Topi	5	0	0	0	0	0	6	0	0	0	0	0	0	25	22	0	58
1995	SEP	9	K2	Topi	1	0	0	11	0	0	44	0	0	0	0	0	0	258	186	0	500
1995	SEP	9	K3	Topi	14	0	0	2	0	0	5	0	0	0	0	0	0	52	29	0	102
1995	SEP	9	K1	Warthog	0	0	0	0	0	0	0	0	0	0	0	0	0	0	0	7	7
1995	SEP	9	K2	Warthog	0	0	0	3	0	0	12	0	0	0	0	0	0	0	0	50	65
1995	SEP	9	K3	Warthog	1	0	0	0	0	0	0	0	0	0	0	0	0	0	0	7	8
1995	SEP	9	K1	Waterbuck	0	0	0	0	0	0	0	0	0	0	0	0	0	0	0	0	0
1995	SEP	9	K2	Waterbuck	0	0	0	0	0	0	0	0	0	0	0	0	0	0	0	0	0
1995	SEP	9	K3	Waterbuck	0	0	0	0	1	0	0	0	0	0	0	0	0	1	0	0	2
1995	SEP	9	K1	Zebra	1	0	0	15	0	0	12	0	0	0	0	0	25	0	0	233	286
1995	SEP	9	K2	Zebra	2	0	0	76	0	0	124	0	0	0	0	0	166	0	0	1940	2308
1995	SEP	9	K3	Zebra	0	0	0	6	0	0	18	0	0	0	0	0	29	0	0	295	348
1995	OCT	10	K1	Giraffe	1	0	0	0	1	1	0	0	0	0	0	0	0	4	1	0	8
1995	OCT	10	K2	Giraffe	3	0	0	2	0	2	0	0	0	0	0	0	0	13	2	0	22
1995	OCT	10	K3	Giraffe	0	0	0	0	1	0	0	0	0	0	0	0	0	11	5	0	17
1995	OCT	10	K1	Impala	3	5	1	0	2	4	0	0	3	0	0	3	0	103	34	0	158
1995	OCT	10	K2	Impala	23	25	17	0	19	33	0	0	18	0	0	17	0	411	114	0	674
1995	OCT	10	K3	Impala	8	19	10	0	34	15	0	0	13	0	0	5	0	408	70	0	582
1995	OCT	10	K1	Hartebeest	0	0	0	0	0	0	0	0	0	0	0	0	0	0	0	0	0
1995	OCT	10	K2	Hartebeest	0	0	0	0	0	0	1	0	0	0	0	0	0	5	2	0	8
1995	OCT	10	K3	Hartebeest	3	0	0	2	0	0	4	0	0	1	2	0	0	15	7	0	34
1995	OCT	10	K1	Ostrich	0	0	0	0	0	0	0	0	0	0	0	0	0	1	1	0	2
1995	OCT	10	K2	Ostrich	0	0	0	0	0	0	0	0	0	0	0	0	0	16	12	0	28
1995	OCT	10	K3	Ostrich	0	0	0	0	0	0	0	0	0	0	0	0	0	0	0	0	0
1995	OCT	10	K1	Topi	3	0	0	0	0	0	0	0	0	0	0	0	0	4	10	0	17
1995	OCT	10	K2	Topi	60	0	0	3	0	0	30	0	0	0	0	0	0	181	154	0	428
1995	OCT	10	K3	Topi	24	0	0	1	0	0	6	0	0	0	0	0	2	60	41	0	132
1995	OCT	10	K1	Warthog	16	0	0	0	0	0	0	0	0	0	0	0	0	0	0	47	63
1995	OCT	10	K2	Warthog	9	0	0	2	0	0	3	0	0	0	0	0	0	0	0	24	38
1995	OCT	10	K3	Warthog	6	0	0	0	0	0	0	0	0	0	0	0	0	0	0	13	19
1995	OCT	10	K1	Waterbuck	0	0	0	0	0	0	0	0	0	0	0	0	0	0	0	0	0
1995	OCT	10	K2	Waterbuck	0	0	0	0	2	0	0	0	0	0	0	0	0	3	2	0	7
1995	OCT	10	K3	Waterbuck	0	0	0	0	0	0	0	0	0	0	0	0	0	0	0	0	0
1995	OCT	10	K1	Zebra	2	0	0	33	0	0	49	0	0	0	0	0	51	0	0	774	909
1995	OCT	10	K2	Zebra	16	0	0	86	0	0	159	0	0	0	0	0	152	0	0	1629	2042
1995	OCT	10	K3	Zebra	1	0	0	7	0	0	11	0	0	0	0	0	12	0	0	166	199
1995	NOV	11	K1	Giraffe	1	0	0	1	0	0	0	0	0	0	0	0	0	1	0	0	3
1995	NOV	11	K2	Giraffe	1	0	0	6	1	2	0	0	0	0	0	0	0	20	10	0	40
1995	NOV	11	K3	Giraffe	4	0	0	4	6	2	0	0	0	0	0	0	0	29	13	0	58
1995	NOV	11	K1	Impala	4	0	1	0	1	1	0	0	5	0	0	1	0	69	67	0	149
1995	NOV	11	K2	Impala	17	30	19	0	39	41	0	0	32	0	0	14	0	676	169	0	1042
1995	NOV	11	K3	Impala	15	11	11	0	24	22	0	0	14	0	0	5	0	326	103	0	531
1995	NOV	11	K1	Hartebeest	0	0	0	0	0	0	0	0	0	0	0	0	0	0	0	0	0
1995	NOV	11	K2	Hartebeest	1	0	0	5	0	0	0	0	0	2	1	2	0	9	17	0	37
1995	NOV	11	K3	Hartebeest	8	0	0	6	0	0	12	0	0	2	7	3	0	53	20	0	111
1995	NOV	11	K1	Ostrich	0	0	0	0	0	0	0	0	0	0	0	0	0	0	0	0	0
1995	NOV	11	K2	Ostrich	0	0	0	0	0	0	0	0	0	0	0	0	0	15	11	0	26
1995	NOV	11	K3	Ostrich	11	0	0	0	0	0	0	0	0	0	0	0	0	6	2	0	19
1995	NOV	11	K1	Topi	11	0	0	0	0	0	2	0	0	0	0	0	0	17	3	0	33
1995	NOV	11	K2	Topi	98	0	0	2	0	0	109	0	0	0	0	0	0	246	185	0	640
1995	NOV	11	K3	Topi	33	0	0	0	0	0	6	0	0	0	0	0	0	69	37	0	145
1995	NOV	11	K1	Warthog	0	0	0	2	0	0	0	0	0	0	0	0	0	0	0	4	6
1995	NOV	11	K2	Warthog	17	0	0	15	0	0	0	0	0	0	0	0	0	0	0	87	119
1995	NOV	11	K3	Warthog	6	0	0	2	0	0	0	0	0	0	0	0	0	0	0	15	23
1995	NOV	11	K1	Waterbuck	0	0	0	0	0	0	0	0	0	0	0	0	0	0	0	0	0
1995	NOV	11	K2	Waterbuck	0	1	0	0	4	0	0	0	0	0	0	1	0	10	1	0	17
1995	NOV	11	K3	Waterbuck	0	0	0	0	1	1	0	0	0	0	0	0	0	6	1	0	9
1995	NOV	11	K1	Zebra	11	0	0	33	0	0	55	0	0	0	0	0	192	0	0	670	966
1995	NOV	11	K2	Zebra	16	0	0	49	0	0	66	0	0	40	0	0	75	309	0	461	1016
1995	NOV	11	K3	Zebra	2	0	0	10	0	0	17	0	0	0	0	0	35	0	0	238	302
1996	JAN	1	K1	Giraffe	0	0	0	0	0	0	0	0	0	0	0	0	0	0	0	0	0
1996	JAN	1	K2	Giraffe	0	0	0	0	0	0	0	0	0	0	0	0	0	3	1	0	4
1996	JAN	1	K3	Giraffe	0	0	0	2	2	0	0	0	0	0	0	0	0	9	9	0	22
1996	JAN	1	K1	Impala	0	0	0	0	0	0	0	0	0	0	0	0	0	0	12	0	12
1996	JAN	1	K2	Impala	5	7	1	0	15	21	0	0	9	0	0	5	0	307	112	1	483
1996	JAN	1	K3	Impala	5	15	4	0	6	20	0	0	6	0	0	3	0	218	38	0	315
1996	JAN	1	K1	Hartebeest	0	0	0	0	0	0	0	0	0	0	0	0	0	0	0	0	0
1996	JAN	1	K2	Hartebeest	0	0	0	0	0	0	0	0	0	0	1	1	0	0	8	0	10
1996	JAN	1	K3	Hartebeest	3	0	0	4	0	0	2	0	0	3	1	3	0	18	14	0	48
1996	JAN	1	K1	Ostrich	0	0	0	0	0	0	0	0	0	0	0	0	0	2	0	0	2
1996	JAN	1	K2	Ostrich	0	0	0	0	0	0	0	0	0	0	0	0	0	6	6	0	12
1996	JAN	1	K3	Ostrich	0	0	0	0	0	0	0	0	0	0	0	0	0	0	0	0	0
1996	JAN	1	K1	Topi	1	0	0	12	0	0	0	0	0	0	0	0	0	19	17	0	49
1996	JAN	1	K2	Topi	11	0	0	151	0	0	42	0	0	0	0	0	0	356	225	0	785
1996	JAN	1	K3	Topi	3	0	0	30	0	0	1	0	0	0	0	0	0	50	27	0	111
1996	JAN	1	K1	Warthog	0	0	0	15	0	0	9	0	0	0	0	0	0	0	0	26	50
1996	JAN	1	K2	Warthog	1	0	0	11	0	0	9	0	0	0	0	0	0	0	0	47	68
1996	JAN	1	K3	Warthog	0	0	0	0	0	0	9	0	0	0	0	0	0	0	0	6	15
1996	JAN	1	K1	Waterbuck	0	0	0	0	1	0	0	0	0	0	0	0	0	0	0	0	1
1996	JAN	1	K2	Waterbuck	0	0	0	0	0	0	0	0	0	0	0	0	0	2	1	0	3
1996	JAN	1	K3	Waterbuck	0	0	0	0	0	0	0	0	0	0	0	0	0	0	0	0	0
1996	JAN	1	K1	Zebra	4	0	0	10	0	0	5	0	0	0	0	0	5	0	0	109	133
1996	JAN	1	K2	Zebra	0	0	0	0	0	0	3	0	0	0	0	0	1	0	0	23	27
1996	JAN	1	K3	Zebra	4	0	0	9	0	0	13	0	0	0	0	0	15	0	0	254	295
1996	MAR	3	K1	Giraffe	0	0	0	0	0	0	0	0	0	0	0	0	0	0	0	0	0
1996	MAR	3	K2	Giraffe	1	0	0	0	0	0	0	0	0	0	0	0	0	1	0	0	2
1996	MAR	3	K3	Giraffe	5	0	0	3	1	0	0	0	0	0	0	0	0	4	0	0	13
1996	MAR	3	K1	Impala	0	0	0	0	0	0	0	0	0	0	0	0	0	0	4	0	4
1996	MAR	3	K2	Impala	7	5	18	0	10	30	0	0	19	0	0	6	0	303	98	4	500
1996	MAR	3	K3	Impala	11	13	5	0	12	14	0	0	13	0	0	6	0	292	58	0	424
1996	MAR	3	K1	Hartebeest	0	0	0	0	0	0	0	0	0	0	0	0	0	0	0	0	0
1996	MAR	3	K2	Hartebeest	3	0	0	2	0	0	8	0	0	2	2	2	0	43	7	0	69
1996	MAR	3	K3	Hartebeest	0	0	0	3	0	0	1	0	0	1	1	0	0	5	0	0	11
1996	MAR	3	K1	Ostrich	0	0	0	0	0	0	0	0	0	0	0	0	0	0	0	0	0
1996	MAR	3	K2	Ostrich	0	0	0	0	0	0	0	0	0	0	0	0	0	13	15	0	28
1996	MAR	3	K3	Ostrich	0	0	0	0	0	0	0	0	0	0	0	0	0	0	0	0	0
1996	MAR	3	K1	Topi	0	0	0	0	0	0	0	0	0	0	0	0	0	1	3	0	4
1996	MAR	3	K2	Topi	0	0	0	41	0	0	49	0	0	0	0	0	0	451	175	0	716
1996	MAR	3	K3	Topi	0	0	0	3	0	0	1	0	0	0	0	0	0	6	2	0	12
1996	MAR	3	K1	Warthog	0	0	0	0	0	0	8	0	0	0	0	0	0	0	0	5	13
1996	MAR	3	K2	Warthog	0	0	0	5	0	0	8	0	0	0	0	0	0	0	0	16	29
1996	MAR	3	K3	Warthog	0	0	0	0	0	0	0	0	0	0	0	0	0	0	0	0	0
1996	MAR	3	K1	Waterbuck	0	0	0	0	0	0	0	0	0	0	0	0	0	0	0	0	0
1996	MAR	3	K2	Waterbuck	0	0	0	0	2	0	0	0	0	0	0	0	0	3	2	0	7
1996	MAR	3	K3	Waterbuck	0	0	0	0	0	0	0	0	0	0	0	0	0	0	0	0	0
1996	MAR	3	K1	Zebra	0	0	0	0	0	0	0	0	0	0	0	0	0	0	0	0	0
1996	MAR	3	K2	Zebra	0	0	0	0	0	0	0	0	0	0	0	0	1	0	0	5	6
1996	MAR	3	K3	Zebra	1	0	0	0	0	0	0	0	0	0	0	0	4	0	0	43	48
1996	APR	4	K1	Giraffe	0	0	0	0	0	0	0	0	0	0	0	0	0	0	0	0	0
1996	APR	4	K2	Giraffe	3	0	0	2	2	2	0	0	0	0	0	0	0	17	7	0	33
1996	APR	4	K3	Giraffe	0	0	0	0	0	0	0	0	0	0	0	0	0	0	0	0	0
1996	APR	4	K1	Impala	5	6	8	0	8	1	0	0	8	0	0	2	0	195	61	0	294
1996	APR	4	K2	Impala	11	25	16	0	22	31	0	0	20	0	0	11	0	426	157	0	719
1996	APR	4	K3	Impala	12	5	23	0	18	12	0	0	17	0	0	8	0	327	93	0	515
1996	APR	4	K1	Hartebeest	0	0	0	2	0	0	5	0	0	1	2	2	0	11	5	0	28
1996	APR	4	K2	Hartebeest	0	0	0	0	0	0	1	0	0	1	2	2	0	11	7	0	24
1996	APR	4	K3	Hartebeest	1	0	0	7	0	0	1	0	0	1	2	1	0	24	6	0	43
1996	APR	4	K1	Ostrich	0	0	0	0	0	0	0	0	0	0	0	0	0	6	4	0	10
1996	APR	4	K2	Ostrich	0	0	0	29	0	0	0	0	0	0	0	0	0	11	9	0	49
1996	APR	4	K3	Ostrich	0	0	0	0	0	0	0	0	0	0	0	0	0	0	4	0	4
1996	APR	4	K1	Topi	0	0	0	2	0	0	4	0	0	0	0	0	0	19	23	0	48
1996	APR	4	K2	Topi	0	0	0	24	0	0	47	0	0	0	0	0	0	475	190	0	736
1996	APR	4	K3	Topi	0	0	0	2	0	0	9	0	0	0	0	0	0	18	8	0	37
1996	APR	4	K1	Warthog	0	0	0	1	0	0	5	0	0	0	0	0	0	0	0	14	20
1996	APR	4	K2	Warthog	0	0	0	4	0	0	8	0	0	0	0	0	0	0	0	14	26
1996	APR	4	K3	Warthog	0	0	0	0	0	0	0	0	0	0	0	0	0	0	0	4	4
1996	APR	4	K1	Waterbuck	0	0	0	0	0	0	0	0	0	0	0	0	0	0	0	0	0
1996	APR	4	K2	Waterbuck	0	0	0	0	0	0	0	0	0	0	0	0	0	0	0	0	0
1996	APR	4	K3	Waterbuck	0	0	0	0	0	0	0	0	0	0	0	0	0	0	0	0	0
1996	APR	4	K1	Zebra	0	0	0	0	0	0	1	0	0	0	0	0	9	0	0	34	44
1996	APR	4	K2	Zebra	0	0	0	1	0	0	1	0	0	0	0	0	2	0	0	29	33
1996	APR	4	K3	Zebra	1	0	0	1	0	0	0	0	0	0	0	0	8	0	0	88	98
1996	MAY	5	K1	Giraffe	0	0	0	0	0	0	0	0	0	0	0	0	0	0	0	0	0
1996	MAY	5	K2	Giraffe	0	0	0	3	0	1	0	0	0	0	0	0	0	15	3	0	22
1996	MAY	5	K3	Giraffe
1996	MAY	5	K1	Impala	5	9	12	0	10	5	0	0	8	0	0	4	0	354	79	0	486
1996	MAY	5	K2	Impala	27	15	15	0	28	22	0	0	24	0	0	9	0	403	168	0	711
1996	MAY	5	K3	Impala
1996	MAY	5	K1	Hartebeest	0	0	0	1	0	0	0	0	0	0	1	1	0	8	1	0	12
1996	MAY	5	K2	Hartebeest	1	0	0	1	0	0	6	0	0	1	5	1	0	30	15	0	60
1996	MAY	5	K3	Hartebeest
1996	MAY	5	K1	Ostrich	0	0	0	0	0	0	0	0	0	0	0	0	0	0	0	0	0
1996	MAY	5	K2	Ostrich	0	0	0	0	0	0	0	0	0	0	0	0	0	5	6	0	11
1996	MAY	5	K3	Ostrich
1996	MAY	5	K1	Topi	0	0	0	3	0	0	3	0	0	0	0	0	0	31	24	0	61
1996	MAY	5	K2	Topi	0	0	0	9	0	0	23	0	0	0	0	0	0	97	158	0	287
1996	MAY	5	K3	Topi
1996	MAY	5	K1	Warthog	0	0	0	0	0	0	10	0	0	0	0	0	0	0	0	25	35
1996	MAY	5	K2	Warthog	0	0	0	0	0	0	8	0	0	0	0	0	0	0	0	18	26
1996	MAY	5	K3	Warthog
1996	MAY	5	K1	Waterbuck	0	0	0	0	0	0	0	0	0	0	0	0	0	0	0	0	0
1996	MAY	5	K2	Waterbuck	1	0	0	0	1	0	0	0	0	0	0	0	0	7	1	0	10
1996	MAY	5	K3	Waterbuck
1996	MAY	5	K1	Zebra	2	0	0	10	0	0	12	0	0	0	0	0	32	0	0	296	352
1996	MAY	5	K2	Zebra	21	0	0	82	0	0	83	0	0	0	0	0	139	0	0	2435	2760
1996	MAY	5	K3	Zebra
1996	JUN	6	K1	Giraffe	0	0	0	2	1	0	0	0	0	0	0	0	0	2	0	0	5
1996	JUN	6	K2	Giraffe	2	0	0	4	2	0	0	0	0	0	0	0	0	26	5	0	39
1996	JUN	6	K3	Giraffe	0	0	0	1	1	0	0	0	0	0	0	0	0	3	2	0	7
1996	JUN	6	K1	Impala	2	4	1	0	2	6	0	0	6	0	0	3	0	124	12	0	160
1996	JUN	6	K2	Impala	20	18	15	0	20	19	0	0	24	0	0	6	0	716	155	0	993
1996	JUN	6	K3	Impala	11	21	24	0	9	9	0	0	18	0	0	11	0	349	93	0	545
1996	JUN	6	K1	Hartebeest	0	0	0	0	0	0	0	0	0	0	0	0	0	0	1	0	1
1996	JUN	6	K2	Hartebeest	0	0	0	0	0	0	1	0	0	0	0	0	0	4	8	0	13
1996	JUN	6	K3	Hartebeest	2	0	0	2	0	0	6	0	0	0	5	0	0	23	14	0	52
1996	JUN	6	K1	Ostrich	0	0	0	0	0	0	0	0	0	0	0	0	0	1	0	0	1
1996	JUN	6	K2	Ostrich	0	0	0	0	0	0	0	0	0	0	0	0	0	10	4	0	14
1996	JUN	6	K3	Ostrich	0	0	0	0	0	0	0	0	0	0	0	0	0	2	1	0	3
1996	JUN	6	K1	Topi	0	0	0	0	0	0	1	0	0	0	0	0	0	4	3	0	8
1996	JUN	6	K2	Topi	0	0	0	0	0	0	149	0	0	0	0	0	0	365	279	0	793
1996	JUN	6	K3	Topi	0	0	0	0	0	0	19	0	0	0	0	0	0	62	37	0	118
1996	JUN	6	K1	Warthog	0	0	0	0	0	0	4	0	0	0	0	0	0	0	0	4	8
1996	JUN	6	K2	Warthog	0	0	0	0	0	0	11	0	0	0	0	0	0	0	0	34	45
1996	JUN	6	K3	Warthog	0	0	0	0	0	0	0	0	0	0	0	0	0	0	0	4	4
1996	JUN	6	K1	Waterbuck	0	0	0	0	0	0	0	0	0	0	0	0	0	0	0	0	0
1996	JUN	6	K2	Waterbuck	0	0	0	0	1	0	0	0	0	0	0	0	0	3	1	0	5
1996	JUN	6	K3	Waterbuck	0	0	0	0	0	0	0	0	0	0	0	0	0	0	0	0	0
1996	JUN	6	K1	Zebra	0	0	0	1	0	0	1	0	0	0	0	0	0	0	0	7	9
1996	JUN	6	K2	Zebra	13	0	0	117	0	0	105	0	0	0	0	0	178	9	1	2932	3355
1996	JUN	6	K3	Zebra	7	0	0	68	0	0	69	0	0	0	0	0	110	0	0	1275	1529
1996	JUL	7	K1	Giraffe	0	0	0	0	0	0	0	0	0	0	0	0	0	0	1	0	1
1996	JUL	7	K2	Giraffe	0	0	0	2	2	3	0	0	0	0	0	0	0	20	9	0	36
1996	JUL	7	K3	Giraffe	0	0	0	0	0	0	0	0	0	0	0	0	0	0	0	0	0
1996	JUL	7	K1	Impala	1	3	1	0	0	1	0	0	3	0	0	2	0	76	29	0	116
1996	JUL	7	K2	Impala	33	24	24	0	39	19	0	0	43	0	0	14	0	820	202	0	1218
1996	JUL	7	K3	Impala	12	6	11	0	3	2	0	0	1	0	0	0	0	130	17	0	182
1996	JUL	7	K1	Hartebeest	0	0	0	0	0	0	3	0	0	3	0	0	0	4	1	0	11
1996	JUL	7	K2	Hartebeest	6	0	0	4	0	0	4	0	0	2	1	2	0	42	22	0	83
1996	JUL	7	K3	Hartebeest	0	0	0	0	0	0	2	0	0	1	0	1	0	15	6	0	25
1996	JUL	7	K1	Ostrich	0	0	0	0	0	0	0	0	0	0	0	0	0	0	1	0	1
1996	JUL	7	K2	Ostrich	0	0	0	0	0	0	7	0	0	0	0	0	0	14	7	0	28
1996	JUL	7	K3	Ostrich	0	0	0	0	0	0	0	0	0	0	0	0	0	0	0	0	0
1996	JUL	7	K1	Topi	0	0	0	0	0	0	2	0	0	0	0	0	0	45	23	0	70
1996	JUL	7	K2	Topi	2	0	0	48	0	0	37	0	0	0	0	0	0	257	169	0	513
1996	JUL	7	K3	Topi	0	0	0	0	0	0	4	0	0	0	0	0	0	5	1	0	10
1996	JUL	7	K1	Warthog	0	0	0	1	0	0	2	0	0	0	0	0	0	0	0	18	21
1996	JUL	7	K2	Warthog	0	0	0	0	0	0	20	0	0	0	0	0	0	0	0	39	59
1996	JUL	7	K3	Warthog	0	0	0	0	0	0	0	0	0	0	0	0	0	0	0	1	1
1996	JUL	7	K1	Waterbuck	0	0	0	0	0	0	0	0	0	0	0	0	0	0	0	0	0
1996	JUL	7	K2	Waterbuck	1	1	0	0	0	0	0	0	0	0	0	0	0	4	1	0	7
1996	JUL	7	K3	Waterbuck	0	0	1	0	1	2	0	0	0	0	0	1	0	3	1	0	9
1996	JUL	7	K1	Zebra	0	0	0	10	0	0	10	0	0	0	0	0	16	0	0	155	191
1996	JUL	7	K2	Zebra	6	0	0	111	0	0	103	0	0	0	0	0	174	0	0	2629	3023
1996	JUL	7	K3	Zebra	0	0	0	3	0	0	2	0	0	0	0	0	6	0	0	79	90
1996	AUG	8	K1	Giraffe	3	0	0	0	0	0	0	0	0	0	0	0	0	3	1	0	7
1996	AUG	8	K2	Giraffe	1	0	0	3	0	2	0	0	0	0	0	0	0	5	9	0	20
1996	AUG	8	K3	Giraffe	0	0	0	1	4	1	0	0	0	0	0	0	0	12	6	0	24
1996	AUG	8	K1	Impala	6	4	2	0	2	1	0	0	11	0	0	3	0	76	35	0	140
1996	AUG	8	K2	Impala	13	11	5	0	9	21	0	0	13	0	0	12	0	249	131	0	464
1996	AUG	8	K3	Impala	4	5	5	0	3	13	0	0	9	0	0	2	0	98	28	0	167
1996	AUG	8	K1	Hartebeest	0	0	0	0	0	0	0	0	0	0	0	0	0	0	0	0	0
1996	AUG	8	K2	Hartebeest	2	0	0	0	0	3	2	0	0	0	1	0	0	11	9	0	28
1996	AUG	8	K3	Hartebeest	0	0	0	2	0	0	2	0	0	0	0	1	0	12	6	0	23
1996	AUG	8	K1	Ostrich	0	0	0	0	0	0	0	0	0	0	0	0	0	0	0	0	0
1996	AUG	8	K2	Ostrich	0	0	0	0	0	0	0	0	0	0	0	0	0	0	0	0	0
1996	AUG	8	K3	Ostrich	0	0	0	0	0	0	0	0	0	0	0	0	0	12	1	0	13
1996	AUG	8	K1	Topi	0	0	0	8	0	0	14	0	0	0	0	0	0	84	73	0	179
1996	AUG	8	K2	Topi	0	0	0	0	0	2	2	0	0	0	0	0	0	23	16	0	43
1996	AUG	8	K3	Topi	0	0	0	0	0	0	2	0	0	0	0	0	0	21	18	0	41
1996	AUG	8	K1	Warthog	0	0	0	0	0	0	5	0	0	0	0	0	0	0	0	4	9
1996	AUG	8	K2	Warthog	0	0	0	0	0	0	2	0	0	0	0	0	0	0	0	35	37
1996	AUG	8	K3	Warthog	0	0	0	0	0	0	0	0	0	0	0	0	0	0	0	7	7
1996	AUG	8	K1	Waterbuck	0	0	0	0	0	0	0	0	0	0	0	0	0	0	0	0	0
1996	AUG	8	K2	Waterbuck	0	0	0	0	0	0	0	0	0	0	0	0	0	0	0	0	0
1996	AUG	8	K3	Waterbuck	0	1	0	0	1	0	0	0	0	0	0	0	0	1	0	0	3
1996	AUG	8	K1	Zebra	5	0	0	38	0	0	33	0	0	0	0	0	41	0	0	438	555
1996	AUG	8	K2	Zebra	14	0	0	35	0	0	48	0	0	0	0	0	64	0	0	625	786
1996	AUG	8	K3	Zebra	3	0	0	58	0	0	59	0	0	0	0	0	105	0	0	1304	1529
1996	SEP	9	K1	Giraffe	0	0	0	2	0	0	0	0	0	0	0	0	0	3	0	0	5
1996	SEP	9	K2	Giraffe	6	0	0	5	1	0	0	0	0	0	0	0	0	10	7	0	29
1996	SEP	9	K3	Giraffe	1	0	0	2	3	2	0	0	0	0	0	0	0	25	8	0	41
1996	SEP	9	K1	Impala	5	5	4	0	6	7	0	0	4	0	0	1	0	118	39	0	189
1996	SEP	9	K2	Impala	20	28	7	0	28	37	0	0	33	0	0	16	0	757	198	0	1124
1996	SEP	9	K3	Impala	7	21	8	0	18	6	0	0	9	0	0	8	0	511	128	0	716
1996	SEP	9	K1	Hartebeest	0	0	0	0	0	0	0	0	0	0	0	0	0	0	0	0	0
[truncated: 1,769 more rows]
