# Supplementary material for: How Rainfall Variation Influences Reproductive Patterns of African Savanna Ungulates in an Equatorial Region Where Photoperiod Variation Is Absent
Source: PLoS One. 2015 Aug 21;10(8):e0133744. doi: 10.1371/journal.pone.0133744 (PMC4546645; doi:10.1371/journal.pone.0133744)
Supplement: S5 Data — (XLSX) [file pone.0133744.s005.xlsx]

## Sheet: MMEMP_Rain
Year	Month	Date	Monthly rain	Earlydry	Earlydry1	Latedry	Latedry1	Dry	Dry1	Earlywet	Earlywet1	Latewet	Latewet1	Wet	Wet1	Annual	Annual1	Long-term rainfall in the Masai Mara National Reserve and in its neighbouring pastoral ranches
1965	1	1965-01-01	106.8	50		103.6		153.6				418.5						LEGEND
1965	2	1965-02-01	66	50		103.6		153.6				418.5
1965	3	1965-03-01	98.2	50		103.6		153.6				418.5						Monthly rain= Average of total monthly rainfall
1965	4	1965-04-01	114.8	50		103.6		153.6				418.5						Early dry (wet)= Total rainfall in the Early dry (wet) season
1965	5	1965-05-01	147.2	50		103.6		153.6				418.5						of the current year
1965	6	1965-06-01	58.3	50		103.6		153.6				418.5						Earlydry1(wet1)= Total rainfall in the Early dry (wet) season
1965	7	1965-07-01	28.1	50		103.6		153.6				418.5						of the preceding year
1965	8	1965-08-01	21.9	50		103.6		153.6				418.5						Late dry (wet)= Total rainfall in the late dry (wet) season
1965	9	1965-09-01	38.4	50		103.6		153.6				418.5						of the current year
1965	10	1965-10-01	65.2	50		103.6		153.6				418.5						Late dry1(wet1)= Total rainfall in the late dry (wet) season
1965	11	1965-11-01	58.6	50		103.6		153.6				418.5						of the preceding year
1965	12	1965-12-01	92.6	50		103.6		153.6				418.5						Dry (Wet)= Total rainfall in the dry (wet) season of the currennt
1966	1	1966-01-01	73.1	63.1	50	220.5	103.6	283.6	153.6	294.9		424.3	418.5	719.2		1002.8		year
1966	2	1966-02-01	70.6	63.1	50	220.5	103.6	283.6	153.6	294.9		424.3	418.5	719.2		1002.8		Dry1 (Wet1)= Total rainfall in the dry (wet) season of the preceding
1966	3	1966-03-01	183	63.1	50	220.5	103.6	283.6	153.6	294.9		424.3	418.5	719.2		1002.8		year
1966	4	1966-04-01	164.8	63.1	50	220.5	103.6	283.6	153.6	294.9		424.3	418.5	719.2		1002.8		Annual= Total rainfaall in November of preceding year to October of
1966	5	1966-05-01	36.1	63.1	50	220.5	103.6	283.6	153.6	294.9		424.3	418.5	719.2		1002.8		current year
1966	6	1966-06-01	40.4	63.1	50	220.5	103.6	283.6	153.6	294.9		424.3	418.5	719.2		1002.8		Annual1= Total rainfall in November of preceding year to October of
1966	7	1966-07-01	32.7	63.1	50	220.5	103.6	283.6	153.6	294.9		424.3	418.5	719.2		1002.8		current year lagged by one year.
1966	8	1966-08-01	30.4	63.1	50	220.5	103.6	283.6	153.6	294.9		424.3	418.5	719.2		1002.8
1966	9	1966-09-01	190.5	63.1	50	220.5	103.6	283.6	153.6	294.9		424.3	418.5	719.2		1002.8
1966	10	1966-10-01	30	63.1	50	220.5	103.6	283.6	153.6	294.9		424.3	418.5	719.2		1002.8
1966	11	1966-11-01	45.4	63.1	50	220.5	103.6	283.6	153.6	294.9		424.3	418.5	719.2		1002.8
1966	12	1966-12-01	26.7	63.1	50	220.5	103.6	283.6	153.6	294.9		424.3	418.5	719.2		1002.8
1967	1	1967-01-01	42.9	64.3	63.1	70.5	220.5	134.8	283.6	169.3	294.9	538.7	424.3	708	719.2	842.8	1002.8
1967	2	1967-02-01	54.3	64.3	63.1	70.5	220.5	134.8	283.6	169.3	294.9	538.7	424.3	708	719.2	842.8	1002.8
1967	3	1967-03-01	85.1	64.3	63.1	70.5	220.5	134.8	283.6	169.3	294.9	538.7	424.3	708	719.2	842.8	1002.8
1967	4	1967-04-01	232.9	64.3	63.1	70.5	220.5	134.8	283.6	169.3	294.9	538.7	424.3	708	719.2	842.8	1002.8
1967	5	1967-05-01	141.7	64.3	63.1	70.5	220.5	134.8	283.6	169.3	294.9	538.7	424.3	708	719.2	842.8	1002.8
1967	6	1967-06-01	79	64.3	63.1	70.5	220.5	134.8	283.6	169.3	294.9	538.7	424.3	708	719.2	842.8	1002.8
1967	7	1967-07-01	46	64.3	63.1	70.5	220.5	134.8	283.6	169.3	294.9	538.7	424.3	708	719.2	842.8	1002.8
1967	8	1967-08-01	18.3	64.3	63.1	70.5	220.5	134.8	283.6	169.3	294.9	538.7	424.3	708	719.2	842.8	1002.8
1967	9	1967-09-01	10.3	64.3	63.1	70.5	220.5	134.8	283.6	169.3	294.9	538.7	424.3	708	719.2	842.8	1002.8
1967	10	1967-10-01	60.2	64.3	63.1	70.5	220.5	134.8	283.6	169.3	294.9	538.7	424.3	708	719.2	842.8	1002.8
1967	11	1967-11-01	71.8	64.3	63.1	70.5	220.5	134.8	283.6	169.3	294.9	538.7	424.3	708	719.2	842.8	1002.8
1967	12	1967-12-01	158.5	64.3	63.1	70.5	220.5	134.8	283.6	169.3	294.9	538.7	424.3	708	719.2	842.8	1002.8
1968	1	1968-01-01			64.3		70.5		134.8		169.3		538.7		708		842.8
1968	2	1968-02-01			64.3		70.5		134.8		169.3		538.7		708		842.8
1968	3	1968-03-01			64.3		70.5		134.8		169.3		538.7		708		842.8
1968	4	1968-04-01			64.3		70.5		134.8		169.3		538.7		708		842.8
1968	5	1968-05-01			64.3		70.5		134.8		169.3		538.7		708		842.8
1968	6	1968-06-01			64.3		70.5		134.8		169.3		538.7		708		842.8
1968	7	1968-07-01			64.3		70.5		134.8		169.3		538.7		708		842.8
1968	8	1968-08-01			64.3		70.5		134.8		169.3		538.7		708		842.8
1968	9	1968-09-01			64.3		70.5		134.8		169.3		538.7		708		842.8
1968	10	1968-10-01			64.3		70.5		134.8		169.3		538.7		708		842.8
1968	11	1968-11-01			64.3		70.5		134.8		169.3		538.7		708		842.8
1968	12	1968-12-01			64.3		70.5		134.8		169.3		538.7		708		842.8
1969	1	1969-01-01
1969	2	1969-02-01
1969	3	1969-03-01
1969	4	1969-04-01
1969	5	1969-05-01
1969	6	1969-06-01
1969	7	1969-07-01
1969	8	1969-08-01
1969	9	1969-09-01
1969	10	1969-10-01
1969	11	1969-11-01
1969	12	1969-12-01
1970	1	1970-01-01	206.4	84.3		114.4		198.7				366.3
1970	2	1970-02-01	81.6	84.3		114.4		198.7				366.3
1970	3	1970-03-01	137.3	84.3		114.4		198.7				366.3
1970	4	1970-04-01	65	84.3		114.4		198.7				366.3
1970	5	1970-05-01	112.3	84.3		114.4		198.7				366.3
1970	6	1970-06-01	51.7	84.3		114.4		198.7				366.3
1970	7	1970-07-01	35.3	84.3		114.4		198.7				366.3
1970	8	1970-08-01	49	84.3		114.4		198.7				366.3
1970	9	1970-09-01	69.4	84.3		114.4		198.7				366.3
1970	10	1970-10-01	45	84.3		114.4		198.7				366.3
1970	11	1970-11-01	67.1	84.3		114.4		198.7				366.3
1970	12	1970-12-01	83.4	84.3		114.4		198.7				366.3
1971	1	1971-01-01	73.5	315.3	84.3	65.2	114.4	380.5	198.7	278.2		401.5	366.3	679.7		1060.2
1971	2	1971-02-01	54.2	315.3	84.3	65.2	114.4	380.5	198.7	278.2		401.5	366.3	679.7		1060.2
1971	3	1971-03-01	37.5	315.3	84.3	65.2	114.4	380.5	198.7	278.2		401.5	366.3	679.7		1060.2
1971	4	1971-04-01	196.6	315.3	84.3	65.2	114.4	380.5	198.7	278.2		401.5	366.3	679.7		1060.2
1971	5	1971-05-01	127.5	315.3	84.3	65.2	114.4	380.5	198.7	278.2		401.5	366.3	679.7		1060.2
1971	6	1971-06-01	39.9	315.3	84.3	65.2	114.4	380.5	198.7	278.2		401.5	366.3	679.7		1060.2
1971	7	1971-07-01	73	315.3	84.3	65.2	114.4	380.5	198.7	278.2		401.5	366.3	679.7		1060.2
1971	8	1971-08-01	242.3	315.3	84.3	65.2	114.4	380.5	198.7	278.2		401.5	366.3	679.7		1060.2
1971	9	1971-09-01	25.4	315.3	84.3	65.2	114.4	380.5	198.7	278.2		401.5	366.3	679.7		1060.2
1971	10	1971-10-01	39.8	315.3	84.3	65.2	114.4	380.5	198.7	278.2		401.5	366.3	679.7		1060.2
1971	11	1971-11-01	15.9	315.3	84.3	65.2	114.4	380.5	198.7	278.2		401.5	366.3	679.7		1060.2
1971	12	1971-12-01	150.9	315.3	84.3	65.2	114.4	380.5	198.7	278.2		401.5	366.3	679.7		1060.2
1972	1	1972-01-01	65	112.2	315.3	170.2	65.2	282.4	380.5	360	278.2	274	401.5	634	679.7	916.4	1060.2
1972	2	1972-02-01	128.2	112.2	315.3	170.2	65.2	282.4	380.5	360	278.2	274	401.5	634	679.7	916.4	1060.2
1972	3	1972-03-01	60.3	112.2	315.3	170.2	65.2	282.4	380.5	360	278.2	274	401.5	634	679.7	916.4	1060.2
1972	4	1972-04-01	23.8	112.2	315.3	170.2	65.2	282.4	380.5	360	278.2	274	401.5	634	679.7	916.4	1060.2
1972	5	1972-05-01	48	112.2	315.3	170.2	65.2	282.4	380.5	360	278.2	274	401.5	634	679.7	916.4	1060.2
1972	6	1972-06-01	141.9	112.2	315.3	170.2	65.2	282.4	380.5	360	278.2	274	401.5	634	679.7	916.4	1060.2
1972	7	1972-07-01	36.3	112.2	315.3	170.2	65.2	282.4	380.5	360	278.2	274	401.5	634	679.7	916.4	1060.2
1972	8	1972-08-01	75.9	112.2	315.3	170.2	65.2	282.4	380.5	360	278.2	274	401.5	634	679.7	916.4	1060.2
1972	9	1972-09-01	65.6	112.2	315.3	170.2	65.2	282.4	380.5	360	278.2	274	401.5	634	679.7	916.4	1060.2
1972	10	1972-10-01	104.6	112.2	315.3	170.2	65.2	282.4	380.5	360	278.2	274	401.5	634	679.7	916.4	1060.2
1972	11	1972-11-01	123.9	112.2	315.3	170.2	65.2	282.4	380.5	360	278.2	274	401.5	634	679.7	916.4	1060.2
1972	12	1972-12-01	85.2	112.2	315.3	170.2	65.2	282.4	380.5	360	278.2	274	401.5	634	679.7	916.4	1060.2
1973	1	1973-01-01	213.2	22.8	112.2	133.1	170.2	155.9	282.4	477.7	360	279.7	274	757.4	634	913.3	916.4
1973	2	1973-02-01	55.4	22.8	112.2	133.1	170.2	155.9	282.4	477.7	360	279.7	274	757.4	634	913.3	916.4
1973	3	1973-03-01	26.2	22.8	112.2	133.1	170.2	155.9	282.4	477.7	360	279.7	274	757.4	634	913.3	916.4
1973	4	1973-04-01	67.6	22.8	112.2	133.1	170.2	155.9	282.4	477.7	360	279.7	274	757.4	634	913.3	916.4
1973	5	1973-05-01	59	22.8	112.2	133.1	170.2	155.9	282.4	477.7	360	279.7	274	757.4	634	913.3	916.4
1973	6	1973-06-01	126.9	22.8	112.2	133.1	170.2	155.9	282.4	477.7	360	279.7	274	757.4	634	913.3	916.4
1973	7	1973-07-01	6.2	22.8	112.2	133.1	170.2	155.9	282.4	477.7	360	279.7	274	757.4	634	913.3	916.4
1973	8	1973-08-01	16.6	22.8	112.2	133.1	170.2	155.9	282.4	477.7	360	279.7	274	757.4	634	913.3	916.4
1973	9	1973-09-01	84.2	22.8	112.2	133.1	170.2	155.9	282.4	477.7	360	279.7	274	757.4	634	913.3	916.4
1973	10	1973-10-01	48.9	22.8	112.2	133.1	170.2	155.9	282.4	477.7	360	279.7	274	757.4	634	913.3	916.4
1973	11	1973-11-01	46.4	22.8	112.2	133.1	170.2	155.9	282.4	477.7	360	279.7	274	757.4	634	913.3	916.4
1973	12	1973-12-01	120.5	22.8	112.2	133.1	170.2	155.9	282.4	477.7	360	279.7	274	757.4	634	913.3	916.4
1974	1	1974-01-01	69	222.6	22.8	141.7	133.1	364.3	155.9	347	477.7	534.2	279.7	881.2	757.4	1245.5	913.3
1974	2	1974-02-01	111.1	222.6	22.8	141.7	133.1	364.3	155.9	347	477.7	534.2	279.7	881.2	757.4	1245.5	913.3
1974	3	1974-03-01	131.3	222.6	22.8	141.7	133.1	364.3	155.9	347	477.7	534.2	279.7	881.2	757.4	1245.5	913.3
1974	4	1974-04-01	232	222.6	22.8	141.7	133.1	364.3	155.9	347	477.7	534.2	279.7	881.2	757.4	1245.5	913.3
1974	5	1974-05-01	61.8	222.6	22.8	141.7	133.1	364.3	155.9	347	477.7	534.2	279.7	881.2	757.4	1245.5	913.3
1974	6	1974-06-01	109.1	222.6	22.8	141.7	133.1	364.3	155.9	347	477.7	534.2	279.7	881.2	757.4	1245.5	913.3
1974	7	1974-07-01	189.8	222.6	22.8	141.7	133.1	364.3	155.9	347	477.7	534.2	279.7	881.2	757.4	1245.5	913.3
1974	8	1974-08-01	32.8	222.6	22.8	141.7	133.1	364.3	155.9	347	477.7	534.2	279.7	881.2	757.4	1245.5	913.3
1974	9	1974-09-01	123.7	222.6	22.8	141.7	133.1	364.3	155.9	347	477.7	534.2	279.7	881.2	757.4	1245.5	913.3
1974	10	1974-10-01	18	222.6	22.8	141.7	133.1	364.3	155.9	347	477.7	534.2	279.7	881.2	757.4	1245.5	913.3
1974	11	1974-11-01	42.4	222.6	22.8	141.7	133.1	364.3	155.9	347	477.7	534.2	279.7	881.2	757.4	1245.5	913.3
1974	12	1974-12-01	50.6	222.6	22.8	141.7	133.1	364.3	155.9	347	477.7	534.2	279.7	881.2	757.4	1245.5	913.3
1975	1	1975-01-01	64.5	199.2	222.6	196.6	141.7	395.8	364.3	199	347	442.4	534.2	641.4	881.2	1037.2	1245.5
1975	2	1975-02-01	41.5	199.2	222.6	196.6	141.7	395.8	364.3	199	347	442.4	534.2	641.4	881.2	1037.2	1245.5
1975	3	1975-03-01	127.6	199.2	222.6	196.6	141.7	395.8	364.3	199	347	442.4	534.2	641.4	881.2	1037.2	1245.5
1975	4	1975-04-01	107.1	199.2	222.6	196.6	141.7	395.8	364.3	199	347	442.4	534.2	641.4	881.2	1037.2	1245.5
1975	5	1975-05-01	100.9	199.2	222.6	196.6	141.7	395.8	364.3	199	347	442.4	534.2	641.4	881.2	1037.2	1245.5
1975	6	1975-06-01	106.8	199.2	222.6	196.6	141.7	395.8	364.3	199	347	442.4	534.2	641.4	881.2	1037.2	1245.5
1975	7	1975-07-01	142.1	199.2	222.6	196.6	141.7	395.8	364.3	199	347	442.4	534.2	641.4	881.2	1037.2	1245.5
1975	8	1975-08-01	57.1	199.2	222.6	196.6	141.7	395.8	364.3	199	347	442.4	534.2	641.4	881.2	1037.2	1245.5
1975	9	1975-09-01	148.4	199.2	222.6	196.6	141.7	395.8	364.3	199	347	442.4	534.2	641.4	881.2	1037.2	1245.5
1975	10	1975-10-01	48.2	199.2	222.6	196.6	141.7	395.8	364.3	199	347	442.4	534.2	641.4	881.2	1037.2	1245.5
1975	11	1975-11-01	8.4	199.2	222.6	196.6	141.7	395.8	364.3	199	347	442.4	534.2	641.4	881.2	1037.2	1245.5
1975	12	1975-12-01	104.5	199.2	222.6	196.6	141.7	395.8	364.3	199	347	442.4	534.2	641.4	881.2	1037.2	1245.5
1976	1	1976-01-01	67.2	155.1	199.2	89	196.6	244.1	395.8	267.7	199	400.2	442.4	667.9	641.4	912	1037.2
1976	2	1976-02-01	87.6	155.1	199.2	89	196.6	244.1	395.8	267.7	199	400.2	442.4	667.9	641.4	912	1037.2
1976	3	1976-03-01	56.7	155.1	199.2	89	196.6	244.1	395.8	267.7	199	400.2	442.4	667.9	641.4	912	1037.2
1976	4	1976-04-01	118.9	155.1	199.2	89	196.6	244.1	395.8	267.7	199	400.2	442.4	667.9	641.4	912	1037.2
1976	5	1976-05-01	86.8	155.1	199.2	89	196.6	244.1	395.8	267.7	199	400.2	442.4	667.9	641.4	912	1037.2
1976	6	1976-06-01	137.8	155.1	199.2	89	196.6	244.1	395.8	267.7	199	400.2	442.4	667.9	641.4	912	1037.2
1976	7	1976-07-01	79.9	155.1	199.2	89	196.6	244.1	395.8	267.7	199	400.2	442.4	667.9	641.4	912	1037.2
1976	8	1976-08-01	75.2	155.1	199.2	89	196.6	244.1	395.8	267.7	199	400.2	442.4	667.9	641.4	912	1037.2
1976	9	1976-09-01	53.8	155.1	199.2	89	196.6	244.1	395.8	267.7	199	400.2	442.4	667.9	641.4	912	1037.2
1976	10	1976-10-01	35.2	155.1	199.2	89	196.6	244.1	395.8	267.7	199	400.2	442.4	667.9	641.4	912	1037.2
1976	11	1976-11-01	145.6	155.1	199.2	89	196.6	244.1	395.8	267.7	199	400.2	442.4	667.9	641.4	912	1037.2
1976	12	1976-12-01	106.8	155.1	199.2	89	196.6	244.1	395.8	267.7	199	400.2	442.4	667.9	641.4	912	1037.2
1977	1	1977-01-01	121.4	135.1	155.1	56.8	89	191.9	244.1	425.7	267.7	516.3	400.2	942	667.9	1133.9	912
1977	2	1977-02-01	51.9	135.1	155.1	56.8	89	191.9	244.1	425.7	267.7	516.3	400.2	942	667.9	1133.9	912
1977	3	1977-03-01	63.6	135.1	155.1	56.8	89	191.9	244.1	425.7	267.7	516.3	400.2	942	667.9	1133.9	912
1977	4	1977-04-01	250.2	135.1	155.1	56.8	89	191.9	244.1	425.7	267.7	516.3	400.2	942	667.9	1133.9	912
1977	5	1977-05-01	124.5	135.1	155.1	56.8	89	191.9	244.1	425.7	267.7	516.3	400.2	942	667.9	1133.9	912
1977	6	1977-06-01	78	135.1	155.1	56.8	89	191.9	244.1	425.7	267.7	516.3	400.2	942	667.9	1133.9	912
1977	7	1977-07-01	83.9	135.1	155.1	56.8	89	191.9	244.1	425.7	267.7	516.3	400.2	942	667.9	1133.9	912
1977	8	1977-08-01	51.2	135.1	155.1	56.8	89	191.9	244.1	425.7	267.7	516.3	400.2	942	667.9	1133.9	912
1977	9	1977-09-01	27.4	135.1	155.1	56.8	89	191.9	244.1	425.7	267.7	516.3	400.2	942	667.9	1133.9	912
1977	10	1977-10-01	29.4	135.1	155.1	56.8	89	191.9	244.1	425.7	267.7	516.3	400.2	942	667.9	1133.9	912
1977	11	1977-11-01	141.6	135.1	155.1	56.8	89	191.9	244.1	425.7	267.7	516.3	400.2	942	667.9	1133.9	912
1977	12	1977-12-01	75.7	135.1	155.1	56.8	89	191.9	244.1	425.7	267.7	516.3	400.2	942	667.9	1133.9	912
1978	1	1978-01-01	89.4	106.3	135.1	101.2	56.8	207.5	191.9	498.5	425.7	385.6	516.3	884.1	942	1091.6	1133.9
1978	2	1978-02-01	191.8	106.3	135.1	101.2	56.8	207.5	191.9	498.5	425.7	385.6	516.3	884.1	942	1091.6	1133.9
1978	3	1978-03-01	195.2	106.3	135.1	101.2	56.8	207.5	191.9	498.5	425.7	385.6	516.3	884.1	942	1091.6	1133.9
1978	4	1978-04-01	94.2	106.3	135.1	101.2	56.8	207.5	191.9	498.5	425.7	385.6	516.3	884.1	942	1091.6	1133.9
1978	5	1978-05-01	45.3	106.3	135.1	101.2	56.8	207.5	191.9	498.5	425.7	385.6	516.3	884.1	942	1091.6	1133.9
1978	6	1978-06-01	50.9	106.3	135.1	101.2	56.8	207.5	191.9	498.5	425.7	385.6	516.3	884.1	942	1091.6	1133.9
1978	7	1978-07-01	12.2	106.3	135.1	101.2	56.8	207.5	191.9	498.5	425.7	385.6	516.3	884.1	942	1091.6	1133.9
1978	8	1978-08-01	94.1	106.3	135.1	101.2	56.8	207.5	191.9	498.5	425.7	385.6	516.3	884.1	942	1091.6	1133.9
1978	9	1978-09-01	74	106.3	135.1	101.2	56.8	207.5	191.9	498.5	425.7	385.6	516.3	884.1	942	1091.6	1133.9
1978	10	1978-10-01	27.2	106.3	135.1	101.2	56.8	207.5	191.9	498.5	425.7	385.6	516.3	884.1	942	1091.6	1133.9
1978	11	1978-11-01	21.4	106.3	135.1	101.2	56.8	207.5	191.9	498.5	425.7	385.6	516.3	884.1	942	1091.6	1133.9
1978	12	1978-12-01	288.9	106.3	135.1	101.2	56.8	207.5	191.9	498.5	425.7	385.6	516.3	884.1	942	1091.6	1133.9
1979	1	1979-01-01	119.5	96.5	106.3	16.7	101.2	113.2	207.5	547.1	498.5	353.7	385.6	900.8	884.1	1014	1091.6
1979	2	1979-02-01	117.3	96.5	106.3	16.7	101.2	113.2	207.5	547.1	498.5	353.7	385.6	900.8	884.1	1014	1091.6
1979	3	1979-03-01	120	96.5	106.3	16.7	101.2	113.2	207.5	547.1	498.5	353.7	385.6	900.8	884.1	1014	1091.6
1979	4	1979-04-01	129	96.5	106.3	16.7	101.2	113.2	207.5	547.1	498.5	353.7	385.6	900.8	884.1	1014	1091.6
1979	5	1979-05-01	64.9	96.5	106.3	16.7	101.2	113.2	207.5	547.1	498.5	353.7	385.6	900.8	884.1	1014	1091.6
1979	6	1979-06-01	39.8	96.5	106.3	16.7	101.2	113.2	207.5	547.1	498.5	353.7	385.6	900.8	884.1	1014	1091.6
1979	7	1979-07-01	49.2	96.5	106.3	16.7	101.2	113.2	207.5	547.1	498.5	353.7	385.6	900.8	884.1	1014	1091.6
1979	8	1979-08-01	47.3	96.5	106.3	16.7	101.2	113.2	207.5	547.1	498.5	353.7	385.6	900.8	884.1	1014	1091.6
1979	9	1979-09-01	14.9	96.5	106.3	16.7	101.2	113.2	207.5	547.1	498.5	353.7	385.6	900.8	884.1	1014	1091.6
1979	10	1979-10-01	1.8	96.5	106.3	16.7	101.2	113.2	207.5	547.1	498.5	353.7	385.6	900.8	884.1	1014	1091.6
1979	11	1979-11-01	47.4	96.5	106.3	16.7	101.2	113.2	207.5	547.1	498.5	353.7	385.6	900.8	884.1	1014	1091.6
1979	12	1979-12-01	84.7	96.5	106.3	16.7	101.2	113.2	207.5	547.1	498.5	353.7	385.6	900.8	884.1	1014	1091.6
1980	1	1980-01-01	136.6	81.1	96.5	108.4	16.7	189.5	113.2	322	547.1	629.6	353.7	951.6	900.8	1141.1	1014
1980	2	1980-02-01	53.3	81.1	96.5	108.4	16.7	189.5	113.2	322	547.1	629.6	353.7	951.6	900.8	1141.1	1014
1980	3	1980-03-01	143.6	81.1	96.5	108.4	16.7	189.5	113.2	322	547.1	629.6	353.7	951.6	900.8	1141.1	1014
1980	4	1980-04-01	177.1	81.1	96.5	108.4	16.7	189.5	113.2	322	547.1	629.6	353.7	951.6	900.8	1141.1	1014
1980	5	1980-05-01	228.7	81.1	96.5	108.4	16.7	189.5	113.2	322	547.1	629.6	353.7	951.6	900.8	1141.1	1014
1980	6	1980-06-01	80.2	81.1	96.5	108.4	16.7	189.5	113.2	322	547.1	629.6	353.7	951.6	900.8	1141.1	1014
1980	7	1980-07-01	44.9	81.1	96.5	108.4	16.7	189.5	113.2	322	547.1	629.6	353.7	951.6	900.8	1141.1	1014
1980	8	1980-08-01	36.2	81.1	96.5	108.4	16.7	189.5	113.2	322	547.1	629.6	353.7	951.6	900.8	1141.1	1014
1980	9	1980-09-01	29.9	81.1	96.5	108.4	16.7	189.5	113.2	322	547.1	629.6	353.7	951.6	900.8	1141.1	1014
1980	10	1980-10-01	78.5	81.1	96.5	108.4	16.7	189.5	113.2	322	547.1	629.6	353.7	951.6	900.8	1141.1	1014
1980	11	1980-11-01	91.8	81.1	96.5	108.4	16.7	189.5	113.2	322	547.1	629.6	353.7	951.6	900.8	1141.1	1014
1980	12	1980-12-01	115.1	81.1	96.5	108.4	16.7	189.5	113.2	322	547.1	629.6	353.7	951.6	900.8	1141.1	1014
1981	1	1981-01-01	24.5	100.3	81.1	50.8	108.4	151.1	189.5	326.4	322	557.4	629.6	883.8	951.6	1034.9	1141.1
1981	2	1981-02-01	95	100.3	81.1	50.8	108.4	151.1	189.5	326.4	322	557.4	629.6	883.8	951.6	1034.9	1141.1
1981	3	1981-03-01	225.4	100.3	81.1	50.8	108.4	151.1	189.5	326.4	322	557.4	629.6	883.8	951.6	1034.9	1141.1
1981	4	1981-04-01	211.2	100.3	81.1	50.8	108.4	151.1	189.5	326.4	322	557.4	629.6	883.8	951.6	1034.9	1141.1
1981	5	1981-05-01	87.2	100.3	81.1	50.8	108.4	151.1	189.5	326.4	322	557.4	629.6	883.8	951.6	1034.9	1141.1
1981	6	1981-06-01	33.6	100.3	81.1	50.8	108.4	151.1	189.5	326.4	322	557.4	629.6	883.8	951.6	1034.9	1141.1
1981	7	1981-07-01	77.6	100.3	81.1	50.8	108.4	151.1	189.5	326.4	322	557.4	629.6	883.8	951.6	1034.9	1141.1
1981	8	1981-08-01	22.7	100.3	81.1	50.8	108.4	151.1	189.5	326.4	322	557.4	629.6	883.8	951.6	1034.9	1141.1
1981	9	1981-09-01	39.6	100.3	81.1	50.8	108.4	151.1	189.5	326.4	322	557.4	629.6	883.8	951.6	1034.9	1141.1
1981	10	1981-10-01	11.2	100.3	81.1	50.8	108.4	151.1	189.5	326.4	322	557.4	629.6	883.8	951.6	1034.9	1141.1
1981	11	1981-11-01	36.9	100.3	81.1	50.8	108.4	151.1	189.5	326.4	322	557.4	629.6	883.8	951.6	1034.9	1141.1
1981	12	1981-12-01	80.5	100.3	81.1	50.8	108.4	151.1	189.5	326.4	322	557.4	629.6	883.8	951.6	1034.9	1141.1
1982	1	1982-01-01	50.5	83.5	100.3	69.2	50.8	152.7	151.1	242.6	326.4	258.1	557.4	500.7	883.8	653.4	1034.9
1982	2	1982-02-01	74.7	83.5	100.3	69.2	50.8	152.7	151.1	242.6	326.4	258.1	557.4	500.7	883.8	653.4	1034.9
1982	3	1982-03-01	74	83.5	100.3	69.2	50.8	152.7	151.1	242.6	326.4	258.1	557.4	500.7	883.8	653.4	1034.9
1982	4	1982-04-01	107.5	83.5	100.3	69.2	50.8	152.7	151.1	242.6	326.4	258.1	557.4	500.7	883.8	653.4	1034.9
1982	5	1982-05-01	32.5	83.5	100.3	69.2	50.8	152.7	151.1	242.6	326.4	258.1	557.4	500.7	883.8	653.4	1034.9
1982	6	1982-06-01	44.1	83.5	100.3	69.2	50.8	152.7	151.1	242.6	326.4	258.1	557.4	500.7	883.8	653.4	1034.9
1982	7	1982-07-01	33.8	83.5	100.3	69.2	50.8	152.7	151.1	242.6	326.4	258.1	557.4	500.7	883.8	653.4	1034.9
1982	8	1982-08-01	49.7	83.5	100.3	69.2	50.8	152.7	151.1	242.6	326.4	258.1	557.4	500.7	883.8	653.4	1034.9
1982	9	1982-09-01	44.8	83.5	100.3	69.2	50.8	152.7	151.1	242.6	326.4	258.1	557.4	500.7	883.8	653.4	1034.9
1982	10	1982-10-01	24.4	83.5	100.3	69.2	50.8	152.7	151.1	242.6	326.4	258.1	557.4	500.7	883.8	653.4	1034.9
1982	11	1982-11-01	303.9	83.5	100.3	69.2	50.8	152.7	151.1	242.6	326.4	258.1	557.4	500.7	883.8	653.4	1034.9
1982	12	1982-12-01	123.2	83.5	100.3	69.2	50.8	152.7	151.1	242.6	326.4	258.1	557.4	500.7	883.8	653.4	1034.9
1983	1	1983-01-01	78.3	135.8	83.5	154.2	69.2	290	152.7	593.6	242.6	270.3	258.1	863.9	500.7	1153.9	653.4
1983	2	1983-02-01	88.2	135.8	83.5	154.2	69.2	290	152.7	593.6	242.6	270.3	258.1	863.9	500.7	1153.9	653.4
1983	3	1983-03-01	54.8	135.8	83.5	154.2	69.2	290	152.7	593.6	242.6	270.3	258.1	863.9	500.7	1153.9	653.4
1983	4	1983-04-01	115.3	135.8	83.5	154.2	69.2	290	152.7	593.6	242.6	270.3	258.1	863.9	500.7	1153.9	653.4
1983	5	1983-05-01	12.1	135.8	83.5	154.2	69.2	290	152.7	593.6	242.6	270.3	258.1	863.9	500.7	1153.9	653.4
1983	6	1983-06-01	88.1	135.8	83.5	154.2	69.2	290	152.7	593.6	242.6	270.3	258.1	863.9	500.7	1153.9	653.4
1983	7	1983-07-01	56.5	135.8	83.5	154.2	69.2	290	152.7	593.6	242.6	270.3	258.1	863.9	500.7	1153.9	653.4
1983	8	1983-08-01	79.3	135.8	83.5	154.2	69.2	290	152.7	593.6	242.6	270.3	258.1	863.9	500.7	1153.9	653.4
1983	9	1983-09-01	94.2	135.8	83.5	154.2	69.2	290	152.7	593.6	242.6	270.3	258.1	863.9	500.7	1153.9	653.4
1983	10	1983-10-01	60	135.8	83.5	154.2	69.2	290	152.7	593.6	242.6	270.3	258.1	863.9	500.7	1153.9	653.4
1983	11	1983-11-01	132.4	135.8	83.5	154.2	69.2	290	152.7	593.6	242.6	270.3	258.1	863.9	500.7	1153.9	653.4
1983	12	1983-12-01	99.4	135.8	83.5	154.2	69.2	290	152.7	593.6	242.6	270.3	258.1	863.9	500.7	1153.9	653.4
1984	1	1984-01-01	57.5	135.2	135.8	70.2	154.2	205.4	290	335.9	593.6	226	270.3	561.9	863.9	767.3	1153.9
1984	2	1984-02-01	46.6	135.2	135.8	70.2	154.2	205.4	290	335.9	593.6	226	270.3	561.9	863.9	767.3	1153.9
1984	3	1984-03-01	35	135.2	135.8	70.2	154.2	205.4	290	335.9	593.6	226	270.3	561.9	863.9	767.3	1153.9
1984	4	1984-04-01	152	135.2	135.8	70.2	154.2	205.4	290	335.9	593.6	226	270.3	561.9	863.9	767.3	1153.9
1984	5	1984-05-01	18	135.2	135.8	70.2	154.2	205.4	290	335.9	593.6	226	270.3	561.9	863.9	767.3	1153.9
1984	6	1984-06-01	21	135.2	135.8	70.2	154.2	205.4	290	335.9	593.6	226	270.3	561.9	863.9	767.3	1153.9
1984	7	1984-07-01	37.3	135.2	135.8	70.2	154.2	205.4	290	335.9	593.6	226	270.3	561.9	863.9	767.3	1153.9
1984	8	1984-08-01	97.9	135.2	135.8	70.2	154.2	205.4	290	335.9	593.6	226	270.3	561.9	863.9	767.3	1153.9
1984	9	1984-09-01	23.2	135.2	135.8	70.2	154.2	205.4	290	335.9	593.6	226	270.3	561.9	863.9	767.3	1153.9
1984	10	1984-10-01	47	135.2	135.8	70.2	154.2	205.4	290	335.9	593.6	226	270.3	561.9	863.9	767.3	1153.9
1984	11	1984-11-01	87.3	135.2	135.8	70.2	154.2	205.4	290	335.9	593.6	226	270.3	561.9	863.9	767.3	1153.9
1984	12	1984-12-01	133.5	135.2	135.8	70.2	154.2	205.4	290	335.9	593.6	226	270.3	561.9	863.9	767.3	1153.9
1985	1	1985-01-01	12.3	49.1	135.2	97.4	70.2	146.5	205.4	364.7	335.9	363.1	226	727.8	561.9	874.3	767.3
1985	2	1985-02-01	131.6	49.1	135.2	97.4	70.2	146.5	205.4	364.7	335.9	363.1	226	727.8	561.9	874.3	767.3
1985	3	1985-03-01	90.9	49.1	135.2	97.4	70.2	146.5	205.4	364.7	335.9	363.1	226	727.8	561.9	874.3	767.3
1985	4	1985-04-01	147.3	49.1	135.2	97.4	70.2	146.5	205.4	364.7	335.9	363.1	226	727.8	561.9	874.3	767.3
1985	5	1985-05-01	78.7	49.1	135.2	97.4	70.2	146.5	205.4	364.7	335.9	363.1	226	727.8	561.9	874.3	767.3
1985	6	1985-06-01	46.2	49.1	135.2	97.4	70.2	146.5	205.4	364.7	335.9	363.1	226	727.8	561.9	874.3	767.3
1985	7	1985-07-01	37.2	49.1	135.2	97.4	70.2	146.5	205.4	364.7	335.9	363.1	226	727.8	561.9	874.3	767.3
1985	8	1985-08-01	11.9	49.1	135.2	97.4	70.2	146.5	205.4	364.7	335.9	363.1	226	727.8	561.9	874.3	767.3
1985	9	1985-09-01	61.5	49.1	135.2	97.4	70.2	146.5	205.4	364.7	335.9	363.1	226	727.8	561.9	874.3	767.3
1985	10	1985-10-01	35.9	49.1	135.2	97.4	70.2	146.5	205.4	364.7	335.9	363.1	226	727.8	561.9	874.3	767.3
1985	11	1985-11-01	143.4	49.1	135.2	97.4	70.2	146.5	205.4	364.7	335.9	363.1	226	727.8	561.9	874.3	767.3
1985	12	1985-12-01	34.8	49.1	135.2	97.4	70.2	146.5	205.4	364.7	335.9	363.1	226	727.8	561.9	874.3	767.3
1986	1	1986-01-01	96.2	63	49.1	65.7	97.4	128.7	146.5	379.7	364.7	383.2	363.1	762.9	727.8	891.6	874.3
1986	2	1986-02-01	105.3	63	49.1	65.7	97.4	128.7	146.5	379.7	364.7	383.2	363.1	762.9	727.8	891.6	874.3
1986	3	1986-03-01	87.4	63	49.1	65.7	97.4	128.7	146.5	379.7	364.7	383.2	363.1	762.9	727.8	891.6	874.3
1986	4	1986-04-01	193.6	63	49.1	65.7	97.4	128.7	146.5	379.7	364.7	383.2	363.1	762.9	727.8	891.6	874.3
1986	5	1986-05-01	39.2	63	49.1	65.7	97.4	128.7	146.5	379.7	364.7	383.2	363.1	762.9	727.8	891.6	874.3
1986	6	1986-06-01	63	63	49.1	65.7	97.4	128.7	146.5	379.7	364.7	383.2	363.1	762.9	727.8	891.6	874.3
1986	7	1986-07-01	40.6	63	49.1	65.7	97.4	128.7	146.5	379.7	364.7	383.2	363.1	762.9	727.8	891.6	874.3
1986	8	1986-08-01	22.4	63	49.1	65.7	97.4	128.7	146.5	379.7	364.7	383.2	363.1	762.9	727.8	891.6	874.3
1986	9	1986-09-01	14.8	63	49.1	65.7	97.4	128.7	146.5	379.7	364.7	383.2	363.1	762.9	727.8	891.6	874.3
1986	10	1986-10-01	50.9	63	49.1	65.7	97.4	128.7	146.5	379.7	364.7	383.2	363.1	762.9	727.8	891.6	874.3
1986	11	1986-11-01	54.3	63	49.1	65.7	97.4	128.7	146.5	379.7	364.7	383.2	363.1	762.9	727.8	891.6	874.3
1986	12	1986-12-01	188.4	63	49.1	65.7	97.4	128.7	146.5	379.7	364.7	383.2	363.1	762.9	727.8	891.6	874.3
1987	1	1987-01-01	121.8	74.9	63	87.2	65.7	162.1	128.7	429.8	379.7	468.5	383.2	898.3	762.9	1060.4	891.6
1987	2	1987-02-01	65.3	74.9	63	87.2	65.7	162.1	128.7	429.8	379.7	468.5	383.2	898.3	762.9	1060.4	891.6
1987	3	1987-03-01	160	74.9	63	87.2	65.7	162.1	128.7	429.8	379.7	468.5	383.2	898.3	762.9	1060.4	891.6
1987	4	1987-04-01	90.8	74.9	63	87.2	65.7	162.1	128.7	429.8	379.7	468.5	383.2	898.3	762.9	1060.4	891.6
1987	5	1987-05-01	85.5	74.9	63	87.2	65.7	162.1	128.7	429.8	379.7	468.5	383.2	898.3	762.9	1060.4	891.6
1987	6	1987-06-01	132.2	74.9	63	87.2	65.7	162.1	128.7	429.8	379.7	468.5	383.2	898.3	762.9	1060.4	891.6
1987	7	1987-07-01	53.6	74.9	63	87.2	65.7	162.1	128.7	429.8	379.7	468.5	383.2	898.3	762.9	1060.4	891.6
1987	8	1987-08-01	21.3	74.9	63	87.2	65.7	162.1	128.7	429.8	379.7	468.5	383.2	898.3	762.9	1060.4	891.6
1987	9	1987-09-01	63.5	74.9	63	87.2	65.7	162.1	128.7	429.8	379.7	468.5	383.2	898.3	762.9	1060.4	891.6
1987	10	1987-10-01	23.7	74.9	63	87.2	65.7	162.1	128.7	429.8	379.7	468.5	383.2	898.3	762.9	1060.4	891.6
1987	11	1987-11-01	122.7	74.9	63	87.2	65.7	162.1	128.7	429.8	379.7	468.5	383.2	898.3	762.9	1060.4	891.6
1987	12	1987-12-01	20.9	74.9	63	87.2	65.7	162.1	128.7	429.8	379.7	468.5	383.2	898.3	762.9	1060.4	891.6
1988	1	1988-01-01	144.7	127.9	74.9	98.9	87.2	278.7	162.1	304.7	429.8	716.4	468.5	1021.1	898.3	1299.8	1060.4
1988	2	1988-02-01	16.4	127.9	74.9	98.9	87.2	278.7	162.1	304.7	429.8	716.4	468.5	1021.1	898.3	1299.8	1060.4
1988	3	1988-03-01	194.2	127.9	74.9	98.9	87.2	278.7	162.1	304.7	429.8	716.4	468.5	1021.1	898.3	1299.8	1060.4
1988	4	1988-04-01	260.2	127.9	74.9	98.9	87.2	278.7	162.1	304.7	429.8	716.4	468.5	1021.1	898.3	1299.8	1060.4
1988	5	1988-05-01	108	127.9	74.9	98.9	87.2	278.7	162.1	304.7	429.8	716.4	468.5	1021.1	898.3	1299.8	1060.4
1988	6	1988-06-01	154	127.9	74.9	98.9	87.2	278.7	162.1	304.7	429.8	716.4	468.5	1021.1	898.3	1299.8	1060.4
1988	7	1988-07-01	28.7	127.9	74.9	98.9	87.2	278.7	162.1	304.7	429.8	716.4	468.5	1021.1	898.3	1299.8	1060.4
1988	8	1988-08-01	102.85	127.9	74.9	98.9	87.2	278.7	162.1	304.7	429.8	716.4	468.5	1021.1	898.3	1299.8	1060.4
1988	9	1988-09-01	63.5	127.9	74.9	98.9	87.2	278.7	162.1	304.7	429.8	716.4	468.5	1021.1	898.3	1299.8	1060.4
1988	10	1988-10-01	35.4	127.9	74.9	98.9	87.2	278.7	162.1	304.7	429.8	716.4	468.5	1021.1	898.3	1299.8	1060.4
1988	11	1988-11-01	48.3	127.9	74.9	98.9	87.2	278.7	162.1	304.7	429.8	716.4	468.5	1021.1	898.3	1299.8	1060.4
1988	12	1988-12-01	76.1	127.9	74.9	98.9	87.2	278.7	162.1	304.7	429.8	716.4	468.5	1021.1	898.3	1299.8	1060.4
1989	1	1989-01-01	150.3	86.5	127.9	104.9	98.9	191.4	278.7	404.5	304.7	417.8	716.4	822.3	1021.1	1040.7	1299.8
1989	2	1989-02-01	129.8	86.5	127.9	104.9	98.9	191.4	278.7	404.5	304.7	417.8	716.4	822.3	1021.1	1040.7	1299.8
1989	3	1989-03-01	124.6	86.5	127.9	104.9	98.9	191.4	278.7	404.5	304.7	417.8	716.4	822.3	1021.1	1040.7	1299.8
1989	4	1989-04-01	93.55	86.5	127.9	104.9	98.9	191.4	278.7	404.5	304.7	417.8	716.4	822.3	1021.1	1040.7	1299.8
1989	5	1989-05-01	141.3	86.5	127.9	104.9	98.9	191.4	278.7	404.5	304.7	417.8	716.4	822.3	1021.1	1040.7	1299.8
1989	6	1989-06-01	38.8375	86.5	127.9	104.9	98.9	191.4	278.7	404.5	304.7	417.8	716.4	822.3	1021.1	1040.7	1299.8
1989	7	1989-07-01	30.1625	86.5	127.9	104.9	98.9	191.4	278.7	404.5	304.7	417.8	716.4	822.3	1021.1	1040.7	1299.8
1989	8	1989-08-01	56.3375	86.5	127.9	104.9	98.9	191.4	278.7	404.5	304.7	417.8	716.4	822.3	1021.1	1040.7	1299.8
1989	9	1989-09-01	57.7	86.5	127.9	104.9	98.9	191.4	278.7	404.5	304.7	417.8	716.4	822.3	1021.1	1040.7	1299.8
1989	10	1989-10-01	47.2	86.5	127.9	104.9	98.9	191.4	278.7	404.5	304.7	417.8	716.4	822.3	1021.1	1040.7	1299.8
1989	11	1989-11-01	44.9125	86.5	127.9	104.9	98.9	191.4	278.7	404.5	304.7	417.8	716.4	822.3	1021.1	1040.7	1299.8
1989	12	1989-12-01	175.836	86.5	127.9	104.9	98.9	191.4	278.7	404.5	304.7	417.8	716.4	822.3	1021.1	1040.7	1299.8
1990	1	1990-01-01	61.1929	129.979	86.5	79.95	104.9	209.929	191.4	409.262	404.5	462.814	417.8	877.237	822.3	1079.5	1040.7
1990	2	1990-02-01	164.093	129.979	86.5	79.95	104.9	209.929	191.4	409.262	404.5	462.814	417.8	877.237	822.3	1079.5	1040.7
1990	3	1990-03-01	152.593	129.979	86.5	79.95	104.9	209.929	191.4	409.262	404.5	462.814	417.8	877.237	822.3	1079.5	1040.7
1990	4	1990-04-01	156.993	129.979	86.5	79.95	104.9	209.929	191.4	409.262	404.5	462.814	417.8	877.237	822.3	1079.5	1040.7
1990	5	1990-05-01	104.779	129.979	86.5	79.95	104.9	209.929	191.4	409.262	404.5	462.814	417.8	877.237	822.3	1079.5	1040.7
1990	6	1990-06-01	48.45	129.979	86.5	79.95	104.9	209.929	191.4	409.262	404.5	462.814	417.8	877.237	822.3	1079.5	1040.7
1990	7	1990-07-01	36.4	129.979	86.5	79.95	104.9	209.929	191.4	409.262	404.5	462.814	417.8	877.237	822.3	1079.5	1040.7
1990	8	1990-08-01	93.5786	129.979	86.5	79.95	104.9	209.929	191.4	409.262	404.5	462.814	417.8	877.237	822.3	1079.5	1040.7
1990	9	1990-09-01	33.3071	129.979	86.5	79.95	104.9	209.929	191.4	409.262	404.5	462.814	417.8	877.237	822.3	1079.5	1040.7
1990	10	1990-10-01	46.6429	129.979	86.5	79.95	104.9	209.929	191.4	409.262	404.5	462.814	417.8	877.237	822.3	1079.5	1040.7
1990	11	1990-11-01	52.2571	129.979	86.5	79.95	104.9	209.929	191.4	409.262	404.5	462.814	417.8	877.237	822.3	1079.5	1040.7
1990	12	1990-12-01	102.115	129.979	86.5	79.95	104.9	209.929	191.4	409.262	404.5	462.814	417.8	877.237	822.3	1079.5	1040.7
1991	1	1991-01-01	94.75	59.7143	129.979	148.786	79.95	208.5	209.929	328.7	409.262	429.486	462.814	753.023	877.237	958.492	1079.5
1991	2	1991-02-01	75.7143	59.7143	129.979	148.786	79.95	208.5	209.929	328.7	409.262	429.486	462.814	753.023	877.237	958.492	1079.5
1991	3	1991-03-01	93.2357	59.7143	129.979	148.786	79.95	208.5	209.929	328.7	409.262	429.486	462.814	753.023	877.237	958.492	1079.5
1991	4	1991-04-01	96.6357	59.7143	129.979	148.786	79.95	208.5	209.929	328.7	409.262	429.486	462.814	753.023	877.237	958.492	1079.5
1991	5	1991-05-01	138.936	59.7143	129.979	148.786	79.95	208.5	209.929	328.7	409.262	429.486	462.814	753.023	877.237	958.492	1079.5
1991	6	1991-06-01	100.679	59.7143	129.979	148.786	79.95	208.5	209.929	328.7	409.262	429.486	462.814	753.023	877.237	958.492	1079.5
1991	7	1991-07-01	11.85	59.7143	129.979	148.786	79.95	208.5	209.929	328.7	409.262	429.486	462.814	753.023	877.237	958.492	1079.5
1991	8	1991-08-01	47.8643	59.7143	129.979	148.786	79.95	208.5	209.929	328.7	409.262	429.486	462.814	753.023	877.237	958.492	1079.5
1991	9	1991-09-01	50.2643	59.7143	129.979	148.786	79.95	208.5	209.929	328.7	409.262	429.486	462.814	753.023	877.237	958.492	1079.5
1991	10	1991-10-01	98.5214	59.7143	129.979	148.786	79.95	208.5	209.929	328.7	409.262	429.486	462.814	753.023	877.237	958.492	1079.5
1991	11	1991-11-01	24.9071	59.7143	129.979	148.786	79.95	208.5	209.929	328.7	409.262	429.486	462.814	753.023	877.237	958.492	1079.5
1991	12	1991-12-01	77.6308	59.7143	129.979	148.786	79.95	208.5	209.929	328.7	409.262	429.486	462.814	753.023	877.237	958.492	1079.5
1992	1	1992-01-01	40.7538	94.6533	59.7143	154.713	148.786	249.367	208.5	253.917	328.7	488.257	429.486	743.967	753.023	1001.11	958.492
1992	2	1992-02-01	104.514	94.6533	59.7143	154.713	148.786	249.367	208.5	253.917	328.7	488.257	429.486	743.967	753.023	1001.11	958.492
1992	3	1992-03-01	82.6286	94.6533	59.7143	154.713	148.786	249.367	208.5	253.917	328.7	488.257	429.486	743.967	753.023	1001.11	958.492
1992	4	1992-04-01	164.036	94.6533	59.7143	154.713	148.786	249.367	208.5	253.917	328.7	488.257	429.486	743.967	753.023	1001.11	958.492
1992	5	1992-05-01	116.764	94.6533	59.7143	154.713	148.786	249.367	208.5	253.917	328.7	488.257	429.486	743.967	753.023	1001.11	958.492
1992	6	1992-06-01	124.829	94.6533	59.7143	154.713	148.786	249.367	208.5	253.917	328.7	488.257	429.486	743.967	753.023	1001.11	958.492
1992	7	1992-07-01	52.4867	94.6533	59.7143	154.713	148.786	249.367	208.5	253.917	328.7	488.257	429.486	743.967	753.023	1001.11	958.492
1992	8	1992-08-01	42.1667	94.6533	59.7143	154.713	148.786	249.367	208.5	253.917	328.7	488.257	429.486	743.967	753.023	1001.11	958.492
1992	9	1992-09-01	72.1733	94.6533	59.7143	154.713	148.786	249.367	208.5	253.917	328.7	488.257	429.486	743.967	753.023	1001.11	958.492
1992	10	1992-10-01	82.54	94.6533	59.7143	154.713	148.786	249.367	208.5	253.917	328.7	488.257	429.486	743.967	753.023	1001.11	958.492
1992	11	1992-11-01	79.36	94.6533	59.7143	154.713	148.786	249.367	208.5	253.917	328.7	488.257	429.486	743.967	753.023	1001.11	958.492
1992	12	1992-12-01	74.5467	94.6533	59.7143	154.713	148.786	249.367	208.5	253.917	328.7	488.257	429.486	743.967	753.023	1001.11	958.492
1993	1	1993-01-01	109.593	46.62	94.6533	48.8267	154.713	95.4467	249.367	382.507	253.917	284.967	488.257	667.473	743.967	762.92	1001.11
1993	2	1993-02-01	119.007	46.62	94.6533	48.8267	154.713	95.4467	249.367	382.507	253.917	284.967	488.257	667.473	743.967	762.92	1001.11
1993	3	1993-03-01	66.22	46.62	94.6533	48.8267	154.713	95.4467	249.367	382.507	253.917	284.967	488.257	667.473	743.967	762.92	1001.11
1993	4	1993-04-01	53.6933	46.62	94.6533	48.8267	154.713	95.4467	249.367	382.507	253.917	284.967	488.257	667.473	743.967	762.92	1001.11
1993	5	1993-05-01	71.24	46.62	94.6533	48.8267	154.713	95.4467	249.367	382.507	253.917	284.967	488.257	667.473	743.967	762.92	1001.11
1993	6	1993-06-01	93.8133	46.62	94.6533	48.8267	154.713	95.4467	249.367	382.507	253.917	284.967	488.257	667.473	743.967	762.92	1001.11
1993	7	1993-07-01	6.51333	46.62	94.6533	48.8267	154.713	95.4467	249.367	382.507	253.917	284.967	488.257	667.473	743.967	762.92	1001.11
1993	8	1993-08-01	40.1067	46.62	94.6533	48.8267	154.713	95.4467	249.367	382.507	253.917	284.967	488.257	667.473	743.967	762.92	1001.11
1993	9	1993-09-01	16.7733	46.62	94.6533	48.8267	154.713	95.4467	249.367	382.507	253.917	284.967	488.257	667.473	743.967	762.92	1001.11
1993	10	1993-10-01	32.0533	46.62	94.6533	48.8267	154.713	95.4467	249.367	382.507	253.917	284.967	488.257	667.473	743.967	762.92	1001.11
1993	11	1993-11-01	22.6533	46.62	94.6533	48.8267	154.713	95.4467	249.367	382.507	253.917	284.967	488.257	667.473	743.967	762.92	1001.11
1993	12	1993-12-01	44.3214	46.62	94.6533	48.8267	154.713	95.4467	249.367	382.507	253.917	284.967	488.257	667.473	743.967	762.92	1001.11
1994	1	1994-01-01	83.3067	123.6	46.62	63.5933	48.8267	185.2	95.4467	196.564	382.507	544.04	284.967	747.679	667.473	927.023	762.92
1994	2	1994-02-01	49.1333	123.6	46.62	63.5933	48.8267	185.2	95.4467	196.564	382.507	544.04	284.967	747.679	667.473	927.023	762.92
1994	3	1994-03-01	183.093	123.6	46.62	63.5933	48.8267	185.2	95.4467	196.564	382.507	544.04	284.967	747.679	667.473	927.023	762.92
1994	4	1994-04-01	152.66	123.6	46.62	63.5933	48.8267	185.2	95.4467	196.564	382.507	544.04	284.967	747.679	667.473	927.023	762.92
1994	5	1994-05-01	108.04	123.6	46.62	63.5933	48.8267	185.2	95.4467	196.564	382.507	544.04	284.967	747.679	667.473	927.023	762.92
1994	6	1994-06-01	100.247	123.6	46.62	63.5933	48.8267	185.2	95.4467	196.564	382.507	544.04	284.967	747.679	667.473	927.023	762.92
1994	7	1994-07-01	48.1857	123.6	46.62	63.5933	48.8267	185.2	95.4467	196.564	382.507	544.04	284.967	747.679	667.473	927.023	762.92
1994	8	1994-08-01	73.7867	123.6	46.62	63.5933	48.8267	185.2	95.4467	196.564	382.507	544.04	284.967	747.679	667.473	927.023	762.92
1994	9	1994-09-01	29.0133	123.6	46.62	63.5933	48.8267	185.2	95.4467	196.564	382.507	544.04	284.967	747.679	667.473	927.023	762.92
1994	10	1994-10-01	34.58	123.6	46.62	63.5933	48.8267	185.2	95.4467	196.564	382.507	544.04	284.967	747.679	667.473	927.023	762.92
1994	11	1994-11-01	178.193	123.6	46.62	63.5933	48.8267	185.2	95.4467	196.564	382.507	544.04	284.967	747.679	667.473	927.023	762.92
1994	12	1994-12-01	63.7	123.6	46.62	63.5933	48.8267	185.2	95.4467	196.564	382.507	544.04	284.967	747.679	667.473	927.023	762.92
1995	1	1995-01-01	49.0267	91.9467	123.6	91.4571	63.5933	184.043	185.2	443.993	196.564	424.264	544.04	863.686	747.679	1047.73	927.023
1995	2	1995-02-01	153.073	91.9467	123.6	91.4571	63.5933	184.043	185.2	443.993	196.564	424.264	544.04	863.686	747.679	1047.73	927.023
1995	3	1995-03-01	78.8143	91.9467	123.6	91.4571	63.5933	184.043	185.2	443.993	196.564	424.264	544.04	863.686	747.679	1047.73	927.023
1995	4	1995-04-01	88.5571	91.9467	123.6	91.4571	63.5933	184.043	185.2	443.993	196.564	424.264	544.04	863.686	747.679	1047.73	927.023
1995	5	1995-05-01	151.907	91.9467	123.6	91.4571	63.5933	184.043	185.2	443.993	196.564	424.264	544.04	863.686	747.679	1047.73	927.023
1995	6	1995-06-01	113.1	91.9467	123.6	91.4571	63.5933	184.043	185.2	443.993	196.564	424.264	544.04	863.686	747.679	1047.73	927.023
1995	7	1995-07-01	42.6	91.9467	123.6	91.4571	63.5933	184.043	185.2	443.993	196.564	424.264	544.04	863.686	747.679	1047.73	927.023
1995	8	1995-08-01	49.3467	91.9467	123.6	91.4571	63.5933	184.043	185.2	443.993	196.564	424.264	544.04	863.686	747.679	1047.73	927.023
1995	9	1995-09-01	52.0786	91.9467	123.6	91.4571	63.5933	184.043	185.2	443.993	196.564	424.264	544.04	863.686	747.679	1047.73	927.023
1995	10	1995-10-01	39.3786	91.9467	123.6	91.4571	63.5933	184.043	185.2	443.993	196.564	424.264	544.04	863.686	747.679	1047.73	927.023
1995	11	1995-11-01	73.9231	91.9467	123.6	91.4571	63.5933	184.043	185.2	443.993	196.564	424.264	544.04	863.686	747.679	1047.73	927.023
1995	12	1995-12-01	75.4167	91.9467	123.6	91.4571	63.5933	184.043	185.2	443.993	196.564	424.264	544.04	863.686	747.679	1047.73	927.023
1996	1	1996-01-01	108.385	192.453	91.9467	153.307	91.4571	345.76	184.043	384.75	443.993	228.583	424.264	588.143	863.686	950.5	1047.73
1996	2	1996-02-01	134.444	192.453	91.9467	153.307	91.4571	345.76	184.043	384.75	443.993	228.583	424.264	588.143	863.686	950.5	1047.73
1996	3	1996-03-01	77.1667	192.453	91.9467	153.307	91.4571	345.76	184.043	384.75	443.993	228.583	424.264	588.143	863.686	950.5	1047.73
1996	4	1996-04-01	71.09	192.453	91.9467	153.307	91.4571	345.76	184.043	384.75	443.993	228.583	424.264	588.143	863.686	950.5	1047.73
1996	5	1996-05-01	52.9675	192.453	91.9467	153.307	91.4571	345.76	184.043	384.75	443.993	228.583	424.264	588.143	863.686	950.5	1047.73
1996	6	1996-06-01	67.6275	192.453	91.9467	153.307	91.4571	345.76	184.043	384.75	443.993	228.583	424.264	588.143	863.686	950.5	1047.73
1996	7	1996-07-01	109.211	192.453	91.9467	153.307	91.4571	345.76	184.043	384.75	443.993	228.583	424.264	588.143	863.686	950.5	1047.73
1996	8	1996-08-01	83.2416	192.453	91.9467	153.307	91.4571	345.76	184.043	384.75	443.993	228.583	424.264	588.143	863.686	950.5	1047.73
1996	9	1996-09-01	107.507	192.453	91.9467	153.307	91.4571	345.76	184.043	384.75	443.993	228.583	424.264	588.143	863.686	950.5	1047.73
1996	10	1996-10-01	45.7997	192.453	91.9467	153.307	91.4571	345.76	184.043	384.75	443.993	228.583	424.264	588.143	863.686	950.5	1047.73
1996	11	1996-11-01	28.6976	192.453	91.9467	153.307	91.4571	345.76	184.043	384.75	443.993	228.583	424.264	588.143	863.686	950.5	1047.73
1996	12	1996-12-01	79.4688	192.453	91.9467	153.307	91.4571	345.76	184.043	384.75	443.993	228.583	424.264	588.143	863.686	950.5	1047.73
1997	1	1997-01-01	86.7963	110.602	192.453	38.5535	153.307	149.156	345.76	220.074	384.75	412.848	228.583	612.441	588.143	757.261	950.5
1997	2	1997-02-01	27.6875	110.602	192.453	38.5535	153.307	149.156	345.76	220.074	384.75	412.848	228.583	612.441	588.143	757.261	950.5
1997	3	1997-03-01	29.3309	110.602	192.453	38.5535	153.307	149.156	345.76	220.074	384.75	412.848	228.583	612.441	588.143	757.261	950.5
1997	4	1997-04-01	183.951	110.602	192.453	38.5535	153.307	149.156	345.76	220.074	384.75	412.848	228.583	612.441	588.143	757.261	950.5
1997	5	1997-05-01	150.919	110.602	192.453	38.5535	153.307	149.156	345.76	220.074	384.75	412.848	228.583	612.441	588.143	757.261	950.5
1997	6	1997-06-01	48.6473	110.602	192.453	38.5535	153.307	149.156	345.76	220.074	384.75	412.848	228.583	612.441	588.143	757.261	950.5
1997	7	1997-07-01	51.761	110.602	192.453	38.5535	153.307	149.156	345.76	220.074	384.75	412.848	228.583	612.441	588.143	757.261	950.5
1997	8	1997-08-01	58.8413	110.602	192.453	38.5535	153.307	149.156	345.76	220.074	384.75	412.848	228.583	612.441	588.143	757.261	950.5
1997	9	1997-09-01	9.00485	110.602	192.453	38.5535	153.307	149.156	345.76	220.074	384.75	412.848	228.583	612.441	588.143	757.261	950.5
1997	10	1997-10-01	29.5486	110.602	192.453	38.5535	153.307	149.156	345.76	220.074	384.75	412.848	228.583	612.441	588.143	757.261	950.5
1997	11	1997-11-01	175.801	110.602	192.453	38.5535	153.307	149.156	345.76	220.074	384.75	412.848	228.583	612.441	588.143	757.261	950.5
1997	12	1997-12-01	205.667	110.602	192.453	38.5535	153.307	149.156	345.76	220.074	384.75	412.848	228.583	612.441	588.143	757.261	950.5
1998	1	1998-01-01	162.667	96.4545	110.602	169.818	38.5535	266.273	149.156	685.417	220.074	413.25	412.848	1098.67	612.441	1382.91	757.261
1998	2	1998-02-01	138.167	96.4545	110.602	169.818	38.5535	266.273	149.156	685.417	220.074	413.25	412.848	1098.67	612.441	1382.91	757.261
1998	3	1998-03-01	41.0833	96.4545	110.602	169.818	38.5535	266.273	149.156	685.417	220.074	413.25	412.848	1098.67	612.441	1382.91	757.261
1998	4	1998-04-01	127.917	96.4545	110.602	169.818	38.5535	266.273	149.156	685.417	220.074	413.25	412.848	1098.67	612.441	1382.91	757.261
1998	5	1998-05-01	133.25	96.4545	110.602	169.818	38.5535	266.273	149.156	685.417	220.074	413.25	412.848	1098.67	612.441	1382.91	757.261
1998	6	1998-06-01	111	96.4545	110.602	169.818	38.5535	266.273	149.156	685.417	220.074	413.25	412.848	1098.67	612.441	1382.91	757.261
1998	7	1998-07-01	50.9091	96.4545	110.602	169.818	38.5535	266.273	149.156	685.417	220.074	413.25	412.848	1098.67	612.441	1382.91	757.261
1998	8	1998-08-01	45.5455	96.4545	110.602	169.818	38.5535	266.273	149.156	685.417	220.074	413.25	412.848	1098.67	612.441	1382.91	757.261
1998	9	1998-09-01	75	96.4545	110.602	169.818	38.5535	266.273	149.156	685.417	220.074	413.25	412.848	1098.67	612.441	1382.91	757.261
1998	10	1998-10-01	98.9091	96.4545	110.602	169.818	38.5535	266.273	149.156	685.417	220.074	413.25	412.848	1098.67	612.441	1382.91	757.261
1998	11	1998-11-01	46	96.4545	110.602	169.818	38.5535	266.273	149.156	685.417	220.074	413.25	412.848	1098.67	612.441	1382.91	757.261
1998	12	1998-12-01	19.2727	96.4545	110.602	169.818	38.5535	266.273	149.156	685.417	220.074	413.25	412.848	1098.67	612.441	1382.91	757.261
1999	1	1999-01-01	98.2727	79.2727	96.4545	98.8182	169.818	178.091	266.273	171.909	685.417	381.636	413.25	553.545	1098.67	731.636	1382.91
1999	2	1999-02-01	10.9091	79.2727	96.4545	98.8182	169.818	178.091	266.273	171.909	685.417	381.636	413.25	553.545	1098.67	731.636	1382.91
1999	3	1999-03-01	207.091	79.2727	96.4545	98.8182	169.818	178.091	266.273	171.909	685.417	381.636	413.25	553.545	1098.67	731.636	1382.91
1999	4	1999-04-01	104	79.2727	96.4545	98.8182	169.818	178.091	266.273	171.909	685.417	381.636	413.25	553.545	1098.67	731.636	1382.91
1999	5	1999-05-01	28	79.2727	96.4545	98.8182	169.818	178.091	266.273	171.909	685.417	381.636	413.25	553.545	1098.67	731.636	1382.91
1999	6	1999-06-01	42.5455	79.2727	96.4545	98.8182	169.818	178.091	266.273	171.909	685.417	381.636	413.25	553.545	1098.67	731.636	1382.91
1999	7	1999-07-01	10.6364	79.2727	96.4545	98.8182	169.818	178.091	266.273	171.909	685.417	381.636	413.25	553.545	1098.67	731.636	1382.91
1999	8	1999-08-01	68.6364	79.2727	96.4545	98.8182	169.818	178.091	266.273	171.909	685.417	381.636	413.25	553.545	1098.67	731.636	1382.91
1999	9	1999-09-01	46.3636	79.2727	96.4545	98.8182	169.818	178.091	266.273	171.909	685.417	381.636	413.25	553.545	1098.67	731.636	1382.91
1999	10	1999-10-01	52.4545	79.2727	96.4545	98.8182	169.818	178.091	266.273	171.909	685.417	381.636	413.25	553.545	1098.67	731.636	1382.91
1999	11	1999-11-01	25.4545	79.2727	96.4545	98.8182	169.818	178.091	266.273	171.909	685.417	381.636	413.25	553.545	1098.67	731.636	1382.91
1999	12	1999-12-01	130.667	79.2727	96.4545	98.8182	169.818	178.091	266.273	171.909	685.417	381.636	413.25	553.545	1098.67	731.636	1382.91
2000	1	2000-01-01	52.1	103.455	79.2727	74.6364	98.8182	178.091	178.091	261.875	171.909	366	381.636	596	553.545	723	731.636
2000	2	2000-02-01	40.2727	103.455	79.2727	74.6364	98.8182	178.091	178.091	261.875	171.909	366	381.636	596	553.545	723	731.636
2000	3	2000-03-01	166.818	103.455	79.2727	74.6364	98.8182	178.091	178.091	261.875	171.909	366	381.636	596	553.545	723	731.636
2000	4	2000-04-01	53	103.455	79.2727	74.6364	98.8182	178.091	178.091	261.875	171.909	366	381.636	596	553.545	723	731.636
2000	5	2000-05-01	63.4545	103.455	79.2727	74.6364	98.8182	178.091	178.091	261.875	171.909	366	381.636	596	553.545	723	731.636
2000	6	2000-06-01	36.6364	103.455	79.2727	74.6364	98.8182	178.091	178.091	261.875	171.909	366	381.636	596	553.545	723	731.636
2000	7	2000-07-01	51.3636	103.455	79.2727	74.6364	98.8182	178.091	178.091	261.875	171.909	366	381.636	596	553.545	723	731.636
2000	8	2000-08-01	52.0909	103.455	79.2727	74.6364	98.8182	178.091	178.091	261.875	171.909	366	381.636	596	553.545	723	731.636
2000	9	2000-09-01	48.2727	103.455	79.2727	74.6364	98.8182	178.091	178.091	261.875	171.909	366	381.636	596	553.545	723	731.636
2000	10	2000-10-01	26.3636	103.455	79.2727	74.6364	98.8182	178.091	178.091	261.875	171.909	366	381.636	596	553.545	723	731.636
2000	11	2000-11-01	130.091	103.455	79.2727	74.6364	98.8182	178.091	178.091	261.875	171.909	366	381.636	596	553.545	723	731.636
2000	12	2000-12-01	152.091	103.455	79.2727	74.6364	98.8182	178.091	178.091	261.875	171.909	366	381.636	596	553.545	723	731.636
2001	1	2001-01-01	231.818	147.818	103.455	129	74.6364	296	178.091	569	261.875	386.273	366	955.273	596	1391	723
2001	2	2001-02-01	55	147.818	103.455	129	74.6364	296	178.091	569	261.875	386.273	366	955.273	596	1391	723
2001	3	2001-03-01	69.5455	147.818	103.455	129	74.6364	296	178.091	569	261.875	386.273	366	955.273	596	1391	723
2001	4	2001-04-01	190	147.818	103.455	129	74.6364	296	178.091	569	261.875	386.273	366	955.273	596	1391	723
2001	5	2001-05-01	82.5455	147.818	103.455	129	74.6364	296	178.091	569	261.875	386.273	366	955.273	596	1391	723
2001	6	2001-06-01	44.1818	147.818	103.455	129	74.6364	296	178.091	569	261.875	386.273	366	955.273	596	1391	723
2001	7	2001-07-01	82.0909	147.818	103.455	129	74.6364	296	178.091	569	261.875	386.273	366	955.273	596	1391	723
2001	8	2001-08-01	65.7273	147.818	103.455	129	74.6364	296	178.091	569	261.875	386.273	366	955.273	596	1391	723
2001	9	2001-09-01	59.1818	147.818	103.455	129	74.6364	296	178.091	569	261.875	386.273	366	955.273	596	1391	723
2001	10	2001-10-01	90	147.818	103.455	129	74.6364	296	178.091	569	261.875	386.273	366	955.273	596	1391	723
2001	11	2001-11-01	103	147.818	103.455	129	74.6364	296	178.091	569	261.875	386.273	366	955.273	596	1391	723
2001	12	2001-12-01	96	147.818	103.455	129	74.6364	296	178.091	569	261.875	386.273	366	955.273	596	1391	723
2002	1	2002-01-01	307	92.8333	147.818	33.25	129	126.083	296	584	569	471	386.273	1055	955.273	1197	1391
2002	2	2002-02-01	78	92.8333	147.818	33.25	129	126.083	296	584	569	471	386.273	1055	955.273	1197	1391
2002	3	2002-03-01	112	92.8333	147.818	33.25	129	126.083	296	584	569	471	386.273	1055	955.273	1197	1391
2002	4	2002-04-01	103.25	92.8333	147.818	33.25	129	126.083	296	584	569	471	386.273	1055	955.273	1197	1391
2002	5	2002-05-01	173.455	92.8333	147.818	33.25	129	126.083	296	584	569	471	386.273	1055	955.273	1197	1391
2002	6	2002-06-01	37.1818	92.8333	147.818	33.25	129	126.083	296	584	569	471	386.273	1055	955.273	1197	1391
2002	7	2002-07-01	36.5	92.8333	147.818	33.25	129	126.083	296	584	569	471	386.273	1055	955.273	1197	1391
2002	8	2002-08-01	56.3333	92.8333	147.818	33.25	129	126.083	296	584	569	471	386.273	1055	955.273	1197	1391
2002	9	2002-09-01	13.3333	92.8333	147.818	33.25	129	126.083	296	584	569	471	386.273	1055	955.273	1197	1391
2002	10	2002-10-01	19.9167	92.8333	147.818	33.25	129	126.083	296	584	569	471	386.273	1055	955.273	1197	1391
2002	11	2002-11-01	177	92.8333	147.818	33.25	129	126.083	296	584	569	471	386.273	1055	955.273	1197	1391
2002	12	2002-12-01	152	92.8333	147.818	33.25	129	126.083	296	584	569	471	386.273	1055	955.273	1197	1391
2003	1	2003-01-01	5	114.958	92.8333	115.917	33.25	230.875	126.083	390.5	584	497.917	471	954	1055	1356.5	1197
2003	2	2003-02-01	39.7917	114.958	92.8333	115.917	33.25	230.875	126.083	390.5	584	497.917	471	954	1055	1356.5	1197
2003	3	2003-03-01	63	114.958	92.8333	115.917	33.25	230.875	126.083	390.5	584	497.917	471	954	1055	1356.5	1197
2003	4	2003-04-01	146.083	114.958	92.8333	115.917	33.25	230.875	126.083	390.5	584	497.917	471	954	1055	1356.5	1197
2003	5	2003-05-01	197.417	114.958	92.8333	115.917	33.25	230.875	126.083	390.5	584	497.917	471	954	1055	1356.5	1197
2003	6	2003-06-01	97.375	114.958	92.8333	115.917	33.25	230.875	126.083	390.5	584	497.917	471	954	1055	1356.5	1197
2003	7	2003-07-01	25.4167	114.958	92.8333	115.917	33.25	230.875	126.083	390.5	584	497.917	471	954	1055	1356.5	1197
2003	8	2003-08-01	89.5417	114.958	92.8333	115.917	33.25	230.875	126.083	390.5	584	497.917	471	954	1055	1356.5	1197
2003	9	2003-09-01	59.5	114.958	92.8333	115.917	33.25	230.875	126.083	390.5	584	497.917	471	954	1055	1356.5	1197
2003	10	2003-10-01	56.4167	114.958	92.8333	115.917	33.25	230.875	126.083	390.5	584	497.917	471	954	1055	1356.5	1197
2003	11	2003-11-01	51.4583	114.958	92.8333	115.917	33.25	230.875	126.083	390.5	584	497.917	471	954	1055	1356.5	1197
2003	12	2003-12-01	64.4167	114.958	92.8333	115.917	33.25	230.875	126.083	390.5	584	497.917	471	954	1055	1356.5	1197
2004	1	2004-01-01	88		114.958		115.917		230.875	362	390.5		497.917		954		1356.5
2004	2	2004-02-01	149.5		114.958		115.917		230.875	362	390.5		497.917		954		1356.5
2004	3	2004-03-01	85		114.958		115.917		230.875	362	390.5		497.917		954		1356.5
