# Supplementary material for: How Rainfall Variation Influences Reproductive Patterns of African Savanna Ungulates in an Equatorial Region Where Photoperiod Variation Is Absent
Source: PLoS One. 2015 Aug 21;10(8):e0133744. doi: 10.1371/journal.pone.0133744 (PMC4546645; doi:10.1371/journal.pone.0133744)
Supplement: S1 File — Three adult, one yearling and one quarter-size topi, illustrating differences in body size, horn shape, horn size and body colour used to group the animals into size-classes. Photo credit: Niels Mogensen (Fig B). (ZIP) [file pone.0133744.s006.zip]

Archive with 2 entries (2 files):
- S1A Fig.pdf
- S1B Fig.jpg
