# Supplementary material for: How Rainfall Variation Influences Reproductive Patterns of African Savanna Ungulates in an Equatorial Region Where Photoperiod Variation Is Absent
Source: PLoS One. 2015 Aug 21;10(8):e0133744. doi: 10.1371/journal.pone.0133744 (PMC4546645; doi:10.1371/journal.pone.0133744)
Supplement: S2 File — An adult female warthog with a quarter-size young (Fig B). Photo credit: Reto Buehler. (ZIP) [file pone.0133744.s007.zip]

Archive with 2 entries (2 files):
- S2A Fig.png
- S2B Fig.jpg
