# Supplementary material for: How Rainfall Variation Influences Reproductive Patterns of African Savanna Ungulates in an Equatorial Region Where Photoperiod Variation Is Absent
Source: PLoS One. 2015 Aug 21;10(8):e0133744. doi: 10.1371/journal.pone.0133744 (PMC4546645; doi:10.1371/journal.pone.0133744)
Supplement: S3 File — One adult male and two three-quarter size male Coke’s hartebeests (Fig B). Photo credit: Niels Mogensen. (ZIP) [file pone.0133744.s008.zip]

Archive with 2 entries (2 files):
- S3A Fig.png
- S3B Fig.jpg
