# Supplementary material for: How Rainfall Variation Influences Reproductive Patterns of African Savanna Ungulates in an Equatorial Region Where Photoperiod Variation Is Absent
Source: PLoS One. 2015 Aug 21;10(8):e0133744. doi: 10.1371/journal.pone.0133744 (PMC4546645; doi:10.1371/journal.pone.0133744)
Supplement: S4 File — A full-grown and a young male impala, showing differences in horn size and shape used to group males into size classes (Fig B). Photo credit: Reto Buehler. A female impala in the company of three newborn lambs (Fig. C). Photo Credit: Reto Buehler. (ZIP) [file pone.0133744.s009.zip]

Archive with 3 entries (3 files):
- S4C Fig.jpg
- S4A Fig.png
- S4B Fig.jpg
